# Supplementary material for: Toward a forest biomass reference measurement system for remote sensing applications
Source: Glob Chang Biol. 2022 Nov 8;29(3):827–40. doi: 10.1111/gcb.16497 (PMC10099565; doi:10.1111/gcb.16497)
Supplement: Supplementary file 2 — Table S1 [file GCB-29-827-s002.txt]

Realm	Country	Site	Code	Coordinator	Longitude	Latitude	Cum. area	Year established	H	TC	AGCD	AMT	TSE	APR	PSE	SRAD	Elevation	CFVO	Sand	CEC	pH	mostrepresentative150_environmental	mostrepresentative150_geographical	mostrepresentative150_structural	mostrepresentative100_environmental	mostrepresentative100_geographical	mostrepresentative100_structural	mostrepresentative050_environmental	mostrepresentative050_geographical	mostrepresentative050_structural
Afrotropical	Angola	Bicuar	BCR	SEOSAW + ForestPlots.net	14.81	-15.14	15	2018	7.2	61	9 [4-22]	20.5	1	1205.4	93.8	2439.1	1289	3	62.4	15.3	5.8	+	+	n/a	+	+	+	-	-	+
Afrotropical	Cameroon	Dja	DJA	AfriTRON + ForestPlots.net	12.99	3.16	18	2005		100	121 [78-193]	23.8	0.2	1598.3	57.7	2061	669	6.7	47.2	12.8	4.8	+	+	n/a	+	+	n/a	+	-	n/a
Afrotropical	Cameroon	Korup	KRP	ForestGEO	8.84	5.09	50	1996		94	85 [72-93]	25.7	0.3	2644.9	67.7	2063.9	210	14.9	63.4	10.9	4.7	+	-	n/a	-	-	n/a	-	-	n/a
Afrotropical	Cameroon	Lomie	LOM	AfriTRON + ForestPlots.net	13.56	3.12	10	2006	34.7	100	138 [124-143]	23.9	0.2	1608.7	55.2	2133.2	627	5.1	44.2	11.3	4.8	-	-	n/a	-	-	+	-	-	-
Afrotropical	Cameroon	Mbam Djerem	MDJ	AfriTRON + ForestPlots.net	12.89	5.99	10	2007	17.7	76	56 [12-102]	23.7	0.3	1548.2	78.6	2329.1	776	13.8	40.1	11	5.4	-	+	n/a	+	-	+	-	-	-
Afrotropical	Cameroon	Nguti	NGI	AfriTRON + ForestPlots.net	9.52	5.36	12	2006	26	100	86 [80-100]	26	0.3	2640.3	72.8	2128.3	254	19.4	49.9	10	4.9	+	+	n/a	+	+	+	+	+	-
Afrotropical	Cameroon	Takamanda	TNP	AfriTRON + ForestPlots.net	9.41	6.11	10	2001		97	109 [64-162]	26.1	0.3	2283	76.7	2131.7	249	20.3	51.6	13.3	5.2	-	-	n/a	-	-	n/a	-	-	n/a
Afrotropical	Central African Republic	M'Baiki	MBK	TmFO	18.6	4.5	40	1982	13.8	49	32 [11-39]	25.1	0.3	1484.2	59.2	2689.1	499	16	43.6	11	5.4	+	+	n/a	+	-	-	-	-	-
Afrotropical	Cote d'Ivoire	La Tene	LTN	CIRAD	-5.52	6.66	100	1978	10.5	48	9 [5-20]	26.1	0.4	1236	53.5	2490.3	259	29.2	50	20.3	6.2	+	+	n/a	+	-	-	+	-	+
Afrotropical	DRC	Djolu	DJO	AfriTRON + ForestPlots.net	22.33	0.65	15	2015		98	58 [30-144]	24.9	0.2	1985.5	25.1	2209.7	436	2.3	59.3	8.5	4.8	-	+	n/a	-	-	n/a	-	-	n/a
Afrotropical	DRC	Itombwe	ITO	AfriTRON + ForestPlots.net	28.45	-3.16	10	2019		94	121 [105-141]	18.3	0.1	1662.6	56.4	2109.8	1780	4.2	31.8	13	5.1	+	-	n/a	-	-	n/a	-	-	n/a
Afrotropical	DRC	Ituri	ITR	ForestGEO	28.61	1.43	40	1994	29	98	128 [98-173]	24.7	0.2	1712.8	27	2275.2	791	3.8	35	14.7	4.9	+	+	n/a	-	-	+	-	-	+
Afrotropical	DRC	Kahuzi	KAH	AfriTRON + ForestPlots.net	28.76	-2.3	29	2014		53	104 [41-163]	16.6	0.1	1853	44.7	2005.5	2059	7.7	30.4	22.3	5.2	+	+	n/a	+	+	n/a	-	+	n/a
Afrotropical	DRC	Mai-Ndombe	MAI	NASA	16.47	-2.53	26	2011	20.9	86	79 [15-111]	25.2	0.2	1608.6	48.9	2115.9	463	1.6	38.6	9	5	-	+	n/a	-	+	+	+	+	+
Afrotropical	DRC	Malebo	MLB	WWF	16.52	-2.49	21	2012		71	20 [12-33]	25.4	0.2	1593.6	48.4	2120.9	429	1.2	38	9.7	5	+	-	n/a	+	-	n/a	-	-	n/a
Afrotropical	DRC	Salonga	SLN	AfriTRON + ForestPlots.net	20.57	-1.71	16	2008	28.1	99	131 [86-136]	25	0.2	2005	30.4	2103.7	371	3.8	52.4	12.4	4.7	-	+	n/a	-	+	+	-	-	-
Afrotropical	DRC	Yangambi	YNG	AfriTRON + ForestPlots.net	24.51	0.84	20	2012	24.8	87	56 [22-157]	24.4	0.2	1714.3	32.6	2230.5	474	4.3	65	7.7	4.7	-	+	n/a	-	+	+	-	+	-
Afrotropical	DRC	Yoko	YOK	AfriTRON + ForestPlots.net	25.34	0.29	20	2009	18.3	100	61 [29-112]	25	0.2	1718.9	29.5	2167.9	453	3.4	57.4	8.9	4.7	+	-	n/a	+	-	+	+	-	+
Afrotropical	Gabon	Lope	LOP	AfriTRON + ForestPlots.net	11.59	-0.22	12.5	2016		84	105 [14-167]	25.5	0.3	1753.6	69	1716.7	347	8.3	54.8	11.6	5	+	+	n/a	+	-	n/a	-	-	n/a
Afrotropical	Gabon	Mabounie	MBN	AMAP	10.56	-0.77	12	2012		94	139 [98-162]	26.4	0.4	2014.1	69.6	1711.3	84	8	54.3	15.6	4.9	-	-	n/a	-	+	n/a	-	+	n/a
Afrotropical	Gabon	Mondah	MND	NASA + AfriTRON + ForestPlots.net	9.36	0.57	19	2016	21.7	77	142 [140-143]	26.2	0.3	2988.8	68.1	2041.6	28	4	45	15.2	4.9	+	+	n/a	-	-	+	-	-	-
Afrotropical	Gabon	Ogooue-Ivindo	OGI	FODEX	12.27	-0.14	15	2018	20	84	92 [80-100]	24.9	0.3	1638.9	64.1	1720.7	420	10.9	46.5	11.4	4.8	-	-	n/a	-	-	+	-	-	-
Afrotropical	Gabon	Rabi	RAB	ForestGEO	9.88	-1.94	25	2010		87	91 [76-133]	25.8	0.5	1798.8	72.2	1725.5	68	5	48.7	13.4	5.1	-	+	n/a	-	-	n/a	-	-	n/a
Afrotropical	Ghana	Ankasa	ANK	AfriTRON + ForestPlots.net	-2.67	5.28	3	2011	31.1	99	80 [31-84]	26.7	0.4	1846	67.5	2439.2	90	21.2	59.1	17.5	4.8	+	+	n/a	+	+	+	-	+	-
Afrotropical	Kenya	Mpala	MPL	ForestGEO	36.86	0.29	120	2011	4.3	6	5 [2-11]	17.8	0.2	694.3	56	2476.9	1797	7.3	35.9	29	6.8	+	+	n/a	+	+	+	+	-	-
Afrotropical	Mozambique	Gorongosa	GRN	SEOSAW + ForestPlots.net	34.57	-18.95	17	2005	13.9	55	14 [7-23]	25.5	0.9	1035.4	89	2451.9	42	2.6	45.1	12.2	6.1	+	+	n/a	+	+	+	-	+	-
Afrotropical	Nigeria	Ngel Nyaki	NGL	ForestGEO	11.07	7.06	20	2014		23	22 [13-34]	20.7	0.4	1670.7	84.4	2238	1590	17.4	30.4	13.8	5.4	+	+	n/a	-	-	n/a	-	-	n/a
Afrotropical	Republic of the Congo	Ekolongouma	EKO	AfriTRON + ForestPlots.net	17.87	1.2	7.2	2013		100	108 [72-139]	25.3	0.2	1687.6	31.4	2306.2	336	5.2	58.5	6.9	4.7	-	+	n/a	-	-	n/a	-	-	n/a
Afrotropical	Republic of the Congo	Lesio Louna	LES	SEOSAW + ForestPlots.net	15.48	-3.28	75	2015		29	64 [4-104]	25.8	0.3	1658.5	60.6	1958.6	426	3.4	43.6	13.5	5.1	-	+	n/a	-	-	n/a	-	-	n/a
Afrotropical	Republic of the Congo	Lefini	LFN	SEOSAW + ForestPlots.net	15.48	-2.49	75	2015		33	35 [2-39]	25.1	0.2	1805	53.5	2013.4	526	3.4	50	11.8	5.1	+	-	n/a	-	-	n/a	-	-	n/a
Afrotropical	Republic of the Congo	Loundoungou	LND	CIRAD	17.09	2.37	36	2015		100	116 [87-142]	24.7	0.2	1644.4	39.2	2391.1	435	7.2	47.3	9.2	5.3	-	-	n/a	-	+	n/a	-	-	n/a
Afrotropical	Republic of the Congo	Nouabale-Ndoki	NBL	AfriTRON + ForestPlots.net	16.31	2.18	41	2010	38.5	100	111 [96-128]	25.1	0.2	1601.4	39.9	2354.6	396	3	49.9	8.7	5.2	+	+	n/a	+	-	+	-	+	+
Afrotropical	South Africa	Kruger Lowveld	KRG	CSIR	31.56	-24.69	38	2012	5.3	9	7 [6-8]	22.1	1	606.1	79.7	2443.3	394	5.5	56.1	19.1	6.5	+	+	n/a	+	+	+	+	-	+
Afrotropical	Tanzania	Kilwa	KLW	SEOSAW + ForestPlots.net	39.09	-9.04	25	2010		54	34 [11-36]	25.6	0.4	953.7	80.9	2502.2	194	1.9	70.6	12.5	6.2	+	+	n/a	+	+	n/a	-	-	n/a
Australasian	Australia	Alice Mulga	ALC	TERN	133.24	-22.3	1	2012	5.5	32	1 [1-1]	22.7	2	316	80.8	3105.5	605	18.3	73.5	35.2	7.5	+	+	n/a	+	+	+	+	+	+
Australasian	Australia	Calperum Mallee	CLP	TERN	140.6	-33.99	1	2015	4.3	22	1 [1-1]	17.5	1.8	248	22.8	2586.3	52	10.6	67.2	19.5	8.3	+	+	n/a	+	+	+	-	-	+
Australasian	Australia	Cumberland Plain	CMB	TERN	150.72	-33.61	1	2014	14	29	62 [1-100]	17.5	1.6	809.5	31.2	2338.8	28	9.4	63.7	24.6	5.6	+	+	n/a	+	-	+	-	-	-
Australasian	Australia	Great Western Woodlands	GWW	TERN	120.63	-30.2	4	2012	9.7	35	21 [7-28]	18.6	2	267.2	30	2787.1	470	12.7	69.3	19.9	7.6	+	+	n/a	-	+	+	+	+	+
Australasian	Australia	Injune	INJ	TERN	147.55	-25.51	8	2000	11.7	64	34 [4-41]	18.9	1.9	590	51.1	2756.8	574	8.4	52.9	25.5	6.8	+	+	n/a	+	+	+	-	-	+
Australasian	Australia	Karawatha	KRW	TERN	153.1	-27.66	16.5	2007	15.6	25	27 [16-29]	20.1	1.4	1109.8	41.5	2483.6	33	5.2	42.4	18.9	5.7	-	-	n/a	-	+	+	-	-	+
Australasian	Australia	Litchfield Savanna	LTC	TERN	130.8	-13.16	1	2012		69	24 [19-30]	26.5	0.6	1608.7	111.5	2908.1	198	14.6	67.3	11	6.1	+	+	n/a	+	+	n/a	+	-	n/a
Australasian	Australia	Robson Creek	RBS	TERN	145.63	-17.14	25	2009		91	89 [67-100]	21.1	0.9	2076.2	72.6	2679.7	756	8.5	34.2	12.5	5.1	+	+	n/a	+	+	n/a	-	-	n/a
Australasian	Australia	Samford	SMF	TERN	152.9	-27.39	1	2012	19.8	76	13 [8-64]	19.7	1.3	1122.6	45	2484	117	5.4	48.6	23.2	5.9	+	+	n/a	+	-	+	+	+	-
Australasian	Australia	Tumbarumba Wet Eucalypt	TUM	TERN	148.18	-35.65	1	2015		77	132 [85-222]	9.3	1.8	1352.1	33.3	2317.9	1224	12.1	52.4	19.5	5.1	+	+	n/a	+	+	n/a	-	+	n/a
Australasian	Australia	Warra Tall Eucalypt	WRR	TERN	146.67	-43.08	2	2012	22.9	47	126 [106-164]	9.3	1	1527.9	24.4	1859.8	483	14.6	48.3	32.6	5.1	+	+	n/a	+	+	+	-	-	+
Australasian	Papua New Guinea	Wanang	WNN	ForestGEO	145.27	-5.24	50	2009	25.1	91	158 [86-187]	25.2	0.2	3232.8	36.8	2201	137	5.3	24.8	33	5.4	+	+	n/a	-	+	+	-	+	-
Indo-Malayan	China	Ailaoshan	AIL	ForestGEO	101.02	24.52	20	2014	27.5	92	49 [39-59]	13.1	1.4	982.6	78.5	2139.3	2390	24.3	25.3	20.7	5.7	+	+	n/a	+	+	+	-	-	-
Indo-Malayan	China	Baishanzu	BSZ	ForestGEO	119.18	27.74	25	2003	22.3	87	42 [31-43]	12.1	2.3	2010.5	54.7	2008.9	1298	14.2	36.6	17.2	4.9	+	+	n/a	+	+	-	-	+	-
Indo-Malayan	China	Dinghushan	DHS	ForestGEO	112.49	23.15	20	2005	21	87	37 [26-43]	21.1	1.9	1811.6	67.2	1990.6	345	16.2	45.9	12	5.1	+	-	n/a	-	+	-	-	-	-
Indo-Malayan	China	Hong Kong	HGK	ForestGEO	114.2	22.43	20	2012		64	18 [0-35]	22.3	1.7	2055.1	80.4	1956.8	94	11.3	37.7	15.2	5.1	-	+	n/a	-	-	n/a	-	-	n/a
Indo-Malayan	China	Heishiding	HSD	ForestGEO	111.55	23.28	50	2013	16.6	39	11 [0-23]	22.4	2	1658.4	69.2	2100.3	40	12	34.5	13	5.4	+	+	n/a	+	-	+	+	+	-
Indo-Malayan	China	Jianfengling	JFL	ForestGEO	108.91	18.74	60	2011	23.8	89	50 [47-80]	21.2	1.2	1486.4	78.3	2419.6	840	13.1	40.9	18.6	5.2	+	+	n/a	-	+	+	-	-	-
Indo-Malayan	China	Nonggang	NNG	ForestGEO	106.94	22.43	15	2011	29.3	75	29 [12-33]	22.3	1.8	1322.5	75.9	2131.4	249	16.3	24.1	16	5.7	+	+	n/a	-	-	+	-	-	+
Indo-Malayan	China	Tiantongshan	TNT	ForestGEO	121.77	29.8	20	2010	19.1	69	24 [13-35]	16.1	2.8	1292	39.8	2046.4	207	13.3	18.8	18.9	5.8	+	+	n/a	+	-	-	-	-	-
Indo-Malayan	China	Xishuangbanna	XSH	ForestGEO	101.59	21.62	20	2007	24	93	32 [28-56]	21.6	1.1	1685.5	78.7	2303.4	842	18.1	32.2	15.9	5.2	+	+	n/a	+	-	+	+	-	-
Indo-Malayan	India	Betul	BTL	ISRO	77.94	21.96	13	n/a	15.2	55	11 [2-20]	24.8	1.5	1084.2	136.3	2738.3	625	25.7	20.2	45.6	6.9	+	+	n/a	+	-	+	+	-	-
Indo-Malayan	India	Dehradun	DHR	ISRO	77.84	30.47	10	2021		85	22 [3-28]	22.2	2.1	1809.1	132.7	2487	581	17.9	34.7	19.8	6.2	+	+	n/a	+	+	n/a	-	-	n/a
Indo-Malayan	India	Hoshangabad	HSH	ISRO	77.89	22.55	10	2021	12.8	62	31 [2-56]	26	1.6	1227.8	148.4	2683.2	400	17.2	20.9	35.2	6.7	+	-	n/a	+	+	+	-	+	-
Indo-Malayan	India	Karbi Anglong	KRB	ISRO	92.52	25.86	10	2021	17	79	31 [26-45]	21.3	1.3	2130.3	93.5	2333.1	614	19.3	35.1	19.4	5.3	-	+	n/a	-	+	+	-	-	+
Indo-Malayan	India	Mudumalai	MDM	ForestGEO	76.54	11.59	69	1988	22.2	96	40 [26-46]	21.7	0.6	1840.8	100.7	2768.3	960	13.4	38	20.4	5.7	+	-	n/a	+	-	+	-	-	-
Indo-Malayan	India	Narmada	NRM	ISRO	73.63	21.75	10	2021	15.9	61	12 [4-16]	25.8	1.1	1261.2	157.9	2802.7	373	29.7	29.9	32.4	6.8	+	+	n/a	+	-	+	-	-	+
Indo-Malayan	India	Shimoga	SHM	ISRO	75.19	14	10	2021		61	9 [2-27]	24.1	0.6	2522	142.6	2756.9	623	14.6	40.8	28.2	6.2	-	+	n/a	-	+	n/a	-	-	n/a
Indo-Malayan	India	Uppangala	UPP	IFP	75.66	12.55	25	2009		99	40 [28-73]	24.5	0.4	3794.4	134.5	2775.7	465	20.6	46.7	18.2	5.5	+	+	n/a	+	-	n/a	-	+	n/a
Indo-Malayan	India	Yellapur	YLL	AMAP	74.72	14.98	20	2014		64	36 [34-40]	24.3	0.6	2477.1	142.4	2772.5	544	19.5	41.9	27.7	5.9	+	-	n/a	+	-	n/a	+	-	n/a
Indo-Malayan	Indonesia	Malinau	MLN	TmFO + ForestPlots.net	116.69	2.88	24	1998		99	90 [77-164]	27.3	0.1	3236.1	10	2381.2	180	7.9	30.6	15	4.9	-	+	n/a	-	+	n/a	-	+	n/a
Indo-Malayan	Indonesia	STREK	STR	TmFO	117.26	1.98	72	1989	13.5	69	82 [66-146]	27.8	0.1	2352.7	15.8	2352	80	9.6	32.9	14.1	5.1	-	-	n/a	+	-	+	-	-	+
Indo-Malayan	Malaysia_Borneo	Danum Valley	DNM	ForestGEO + ForestPlots.net	117.67	5.09	55	2010	32.3	100	163 [139-172]	26.6	0.1	2405.9	17.6	2474.9	243	9.4	28.1	17.2	5.1	+	+	n/a	-	+	-	+	-	-
Indo-Malayan	Malaysia_Borneo	Lambir	LMB	ForestGEO	113.99	4.18	52	1991		91	99 [61-162]	26.9	0.1	3191.7	25	2335.9	132	9.9	29.8	18.2	4.8	+	+	n/a	+	-	n/a	-	-	n/a
Indo-Malayan	Malaysia_Borneo	Sepilok	SPK	Aberdeen, Leeds, Cambridge + ForestPlots.net	117.93	5.88	38	2000	19.5	85	35 [33-47]	27.3	0.1	2755	30.8	2423.1	31	6.2	27.5	26	5.1	+	-	n/a	+	-	+	+	-	+
Indo-Malayan	Malaysia_Penisular	Pasoh	PSH	ForestGEO + TmFO	102.32	2.96	56	1986	24.5	97	118 [26-144]	27	0.2	2045.1	28.8	2105.4	152	8	32	11.3	4.9	+	+	n/a	-	+	+	-	-	-
Indo-Malayan	Philippines	Palanan	PAL	ForestGEO	122.39	17.06	16	1994		85	62 [56-78]	26.2	0.6	2495.6	60	2287.9	88	7.6	34.9	22.5	5.4	+	+	n/a	-	+	n/a	-	-	n/a
Indo-Malayan	Sri Lanka	Sinharaja	SIN	ForestGEO	80.38	6.39	25	1993		80	77 [55-81]	25.8	0.2	3953.6	29	2567.5	217	11.8	31.5	17.5	5.2	+	+	n/a	-	+	n/a	-	-	n/a
Indo-Malayan	Taiwan	Fushan	FSH	ForestGEO	121.56	24.78	25	2004		88	37 [34-42]	17.9	1.5	3027.7	47.2	2062.9	844	11.5	26.7	23.9	5	+	+	n/a	+	-	n/a	+	-	n/a
Indo-Malayan	Thailand	Doi Inthanon	DIN	ForestGEO	98.48	18.54	15	1997	21	91	47 [14-88]	19.6	0.7	1077.8	82	2469	1619	20.5	41.3	19	5.7	+	+	n/a	+	-	-	+	+	-
Indo-Malayan	Thailand	Huai Kha Khaeng	HKK	ForestGEO	99.21	15.63	50	1992		100	49 [44-58]	25.1	0.6	1330.9	79.2	2567.2	602	20.9	42.2	16.7	5.5	+	+	n/a	-	+	n/a	-	-	n/a
Indo-Malayan	Thailand	Khao Chong	KCH	ForestGEO	99.78	7.53	24	2000	20	93	97 [63-110]	26.9	0.2	1994.8	48.7	2587.5	284	12.8	38.4	11.6	5.3	+	+	n/a	-	+	+	-	+	+
Indo-Malayan	Thailand	Mo Singto	MSN	ForestGEO + AMAP	101.33	14.45	40	2010		99	66 [54-73]	23.8	0.5	1122.6	76.8	2577.6	817	17.1	30.1	18.6	5.3	+	+	n/a	-	-	n/a	-	-	n/a
Indo-Malayan	Vietnam	Bidoup	BDP	ForestGEO	108.18	12.15	25	2011		54	16 [2-47]	22.9	0.3	1541.9	69.6	2604.3	580	13.3	32.1	16.5	5.6	+	+	n/a	-	+	n/a	+	-	n/a
Neartic	Canada	Haliburton	HLB	ForestGEO	-78.61	45.31	13.5	2007	18.9	84	63 [2-94]	4.2	3.9	1089.2	16.3	1756.7	444	10.9	36.7	18.6	5.6	-	-	n/a	-	-	+	-	-	-
Neartic	Canada	Laurentides	LRN	NASA	-71.35	47.68	48	1970	10.6	70	55 [0-68]	-0.4	4.1	1531.4	18.7	1687.9	875	13.7	60	32.9	4.6	+	+	n/a	+	-	+	+	-	+
Neartic	Canada	Petawawa	PTW	Canadian Forest Service	-77.52	45.97	8.4	2016	22.4	86	77 [20-94]	4.6	4.1	888.2	20.7	1756.4	206	9.5	36.3	15.1	5.4	+	+	n/a	+	+	+	+	+	+
Neartic	Canada	Scotty Creek	SCT	ForestGEO	-121.31	61.31	21	2013		39	18 [5-44]	-2.4	5.5	430.3	56.5	1414.8	282	12	43.3	25	6.6	+	+	n/a	+	+	n/a	-	+	n/a
Neartic	USA	Caribou-Poker Creeks Res Watershed	BONA	NEON	-147.5	65.19	2.2	2016		64	16 [8-32]	-2.7	4.6	317.4	64.6	1122.4	511	10.4	33.5	33.3	5	+	+	n/a	+	+	n/a	-	+	n/a
Neartic	USA	LBJ Natl Grassland	CLBJ	NEON	-97.55	33.42	3.16	2015	7.9	41	24 [2-41]	17.8	2.8	880.1	32.5	2310.9	287	4.6	36.9	18.2	6.7	+	+	n/a	+	+	+	-	-	+
Neartic	USA	Harvard	HARV	ForestGEO + NEON	-72.18	42.54	35	2010	20.8	92	55 [37-93]	7.3	3.4	1120.2	10.2	1809.7	334	10.4	57.7	16.7	4.8	+	+	n/a	+	+	+	-	-	-
Neartic	USA	Lilly Dickey Woods	LDW	ForestGEO	-86.24	39.24	25	2009	25.8	90	62 [2-74]	11.6	3.3	1134.1	20.3	1948.7	241	6.8	10.7	15.7	5.4	+	+	n/a	+	+	+	+	-	+
Neartic	USA	Michigan Big Woods	MCH	ForestGEO	-84.01	42.49	23	2003	13.5	51	29 [5-38]	8.8	3.5	812	21.9	1801.4	284	6.3	46.7	17.9	6.2	+	+	n/a	+	-	+	-	+	+
Neartic	USA	Niobrara	NBR	ForestGEO	-100.04	42.76	20	2018	6.1	2	2 [1-6]	9.3	3.6	549.4	64.3	2030.8	725	2	52.1	15.1	6.8	+	+	n/a	+	+	+	-	-	-
Neartic	USA	Niwot Ridge Mt Res Stn	NIWO	NEON	-105.59	40.05	3.2	2015		36	23 [0-46]	0.6	2.6	658.6	17.4	2163.7	3353	22.9	54.1	19	5.4	+	+	n/a	+	+	n/a	-	+	n/a
Neartic	USA	Onaqui	ONAQ	NEON	-112.44	40.15	3.2	2015	4.1	0	1 [1-1]	9.4	3.3	287.9	14.8	2326.7	1635	12	34.9	17.9	7.9	+	+	n/a	+	+	-	+	-	-
Neartic	USA	Oak Ridge	ORNL	NEON	-84.27	35.94	2.4	2015	24.6	69	46 [16-73]	14.3	2.8	1188.8	14.5	2065.9	281	9.8	30.2	11	5.6	-	+	n/a	+	-	+	+	-	-
Neartic	USA	Ordway-Swisher Biol Stn	OSBS	ForestGEO + NEON	-81.99	29.71	25.68	2014	10.4	48	60 [18-92]	20.7	1.9	1280.9	47.9	2329.4	40	1.1	94.4	8.7	5	+	+	n/a	+	+	+	+	-	-
Neartic	USA	Pikes Peak	PKS	Colorado State Univ	-105.02	38.99	16	2016	11.4	53	46 [23-57]	3.5	2.7	455.9	58	2292.7	2744	24.9	61.3	13	5.9	+	-	n/a	+	-	+	+	-	-
Neartic	USA	Smithsonian Conserv Biol Inst	SCBI	ForestGEO + NEON	-78.15	38.89	24	2008	17	81	40 [2-63]	11.7	3	1024.5	14.7	1951.3	355	11.6	25.5	14	5.4	+	-	n/a	-	-	-	-	-	-
Neartic	USA	Smithsonian Environ Res Cent	SERC	ForestGEO + NEON	-76.54	38.89	16	2007	22	55	42 [0-89]	13.6	3.1	1095	13.1	1973.4	13	4.9	28.1	14.2	5	+	+	n/a	-	+	+	-	-	-
Neartic	USA	San Joaquin Exp Range	SJER	NEON	-119.75	37.11	2.4	2015	9.8	28	6 [1-15]	16.9	2.5	541.5	86.3	2493.4	379	12.7	63.4	12.8	6.2	+	-	n/a	+	+	+	-	-	-
Neartic	USA	Santa Cruz	SNT	ForestGEO	-122.08	37.01	16	2007	32.2	80	96 [81-102]	14	1.1	846.7	94.5	2312.9	212	9.8	51.9	19.5	5.8	+	+	n/a	+	-	+	-	-	+
Neartic	USA	Santa Rita Exp Range	SRER	NEON	-110.83	31.89	1.48	2016	3.8	2	0 [0-1]	19.2	2.4	411.1	80.9	2685	1068	19.6	52.7	17	7.5	+	+	n/a	+	+	-	-	-	-
Neartic	USA	Talladega Natl For	TALL	NEON	-87.38	32.96	2.4	2014	25.6	85	90 [81-100]	17.1	2.6	1405.4	14.6	2215.6	124	4.9	42.8	8.5	5	+	+	n/a	+	+	+	-	+	-
Neartic	USA	Tyson	TSN	ForestGEO	-90.54	38.54	25	2013	16.8	72	62 [55-69]	13	3.3	1009.4	20	2026.3	176	3.4	8.2	17.8	6.3	+	+	n/a	+	-	+	-	-	-
Neartic	USA	Univ Notre Dame Environ Res Cent	UNDE	NEON	-89.56	46.26	1.6	2016	20.1	79	58 [0-68]	4.3	3.9	838.3	35.9	1709	512	7.6	55	13.7	4.8	+	-	n/a	-	-	+	-	-	+
Neartic	USA	Wabikon	WBK	ForestGEO	-88.78	45.53	24	2008	20.6	80	36 [0-45]	4.8	3.9	784.1	41.6	1737.2	509	6.6	40.7	12.2	5.2	+	+	n/a	-	+	+	-	-	-
Neartic	USA	Wind River	WREF	ForestGEO + NEON	-121.98	45.81	24	2010	35.5	98	156 [93-210]	8.5	2.2	2095.7	65.1	1793.9	609	13.3	40.1	29.9	5.3	+	+	n/a	-	+	+	-	-	+
Neartic	USA	Yosemite	YSM	ForestGEO	-119.8	37.75	24	2009		66	78 [52-80]	9.8	2.2	984.1	82.4	2469	1753	26.5	51	16.5	5.9	+	+	n/a	+	-	n/a	-	+	n/a
Neotropical	Bolivia	La Chonta	CHN	TmFO	-62.9	-15.79	48	2000	20.3	99	90 [57-102]	25.4	0.5	1143.7	62.9	2061.9	252	6.5	48.2	8.6	5.8	-	+	n/a	-	+	+	-	-	-
Neotropical	Bolivia	Noel Kempff	NLK	RAINFOR + ForestPlots.net	-60.87	-14.61	10	2006	4.5	14	51 [17-86]	25.7	0.5	1454.8	73.5	2053.9	198	4.8	58.8	9.4	5.1	-	+	n/a	-	-	+	-	-	-
Neotropical	Brazil	Abuna	ABU	PPBio + ForestPlots.net	-65.39	-9.6	9	2011		64	138 [80-155]	26.5	0.2	1702.8	66.1	1904.2	109	5.2	39.6	10.1	4.4	+	+	n/a	+	-	n/a	-	-	n/a
Neotropical	Brazil	Antimary	ANT	EMBRAPA	-68.29	-9.32	22.5	2010	23.1	99	130 [7-156]	24.8	0.3	2007.2	57.7	1904.7	202	2.2	26.7	9.7	4.4	+	-	n/a	-	-	+	-	-	+
Neotropical	Brazil	Araguaia	ARA	RAINFOR + ForestPlots.net	-50.81	-12.15	8	2007	8.7	13	2 [1-8]	27	0.3	1601.2	87.7	2214.1	200	2.7	49.5	9.6	5.1	+	+	n/a	-	-	+	-	-	+
Neotropical	Brazil	Assis	ASS	Instituto Florestal	-50.39	-22.6	10	2004		77	27 [11-77]	21.1	0.9	1204.9	56.2	2147.7	565	2.8	51.6	10.6	5.5	-	-	n/a	-	-	n/a	-	-	n/a
Neotropical	Brazil	Braganca	BRA	EMBRAPA + ForestPlots.net	-46.71	-1.16	4.5	1999	10.2	73	24 [8-46]	26.2	0.2	2386.5	79.8	2296.1	42	14.9	39.7	10.9	4.7	+	+	n/a	-	-	+	-	-	-
Neotropical	Brazil	Caxiuana	CAX	RAINFOR + TEAM + ForestPlots.net	-51.48	-1.75	10	1994	19.8	92	146 [98-155]	26.3	0.2	2180.6	59.7	2174.3	36	11	42.1	10.7	4.5	+	+	n/a	+	-	+	-	-	-
Neotropical	Brazil	Caicara	CCA	PPBio + ForestPlots.net	-64.87	-9.44	9	2011	30	97	107 [102-160]	26.3	0.2	1803	62.2	1925.6	117	4.2	47.3	11.6	4.1	-	-	n/a	-	+	+	-	+	-
Neotropical	Brazil	Chico Mendes	CHM	RAINFOR + ForestPlots.net	-68.5	-10.63	12	1991	13.5	46	33 [2-101]	25.4	0.3	1802.5	66	1897.7	196	4.9	43.3	12.2	4.6	-	+	n/a	-	+	+	+	-	-
Neotropical	Brazil	Cunia	CNA	PPBio + ForestPlots.net	-63.47	-8.09	30	2009		100	72 [14-117]	26	0.2	2201.7	67.1	1934.5	80	1.8	34.8	14	4.2	-	+	n/a	-	-	n/a	-	-	n/a
Neotropical	Brazil	Carlos Botelho	CRL	Instituto Florestal	-47.9	-24.17	10	2004		94	90 [60-99]	20.8	1	1524.5	51.2	1822.8	333	10.3	42.6	20.6	5	+	+	n/a	+	+	n/a	+	+	n/a
Neotropical	Brazil	Caetetus	CTT	Instituto Florestal	-49.72	-22.43	10	2004	16.1	57	4 [3-15]	20.7	0.9	1282	64.4	2134.8	579	5.4	54	10	5.5	+	+	n/a	+	+	+	+	-	-
Neotropical	Brazil	Gaucha do Norte	GAU	RAINFOR + ForestPlots.net	-53.3	-13.44	7	2008	16	53	15 [2-43]	24.2	0.4	1704	83.4	2199.5	426	3.4	60.4	6.9	5.1	-	+	n/a	-	+	+	-	+	+
Neotropical	Brazil	Ilha do Cardoso	ILH	Instituto Florestal + ForestGEO	-47.96	-25.08	10	2004	7.2	72	48 [33-88]	22.2	1	2291.8	47.7	1848.8	69	9.3	37.3	24.2	4.8	+	-	n/a	-	-	+	-	-	+
Neotropical	Brazil	Manaus	MNS	ForestGEO + RAINFOR	-59.78	-2.45	35	2004	24.4	100	120 [100-152]	26.6	0.2	2374.1	41	2004.5	122	5.2	44.4	8.5	4.1	+	+	n/a	-	+	-	-	-	-
Neotropical	Brazil	Nova Xavantina	NXV	RAINFOR + ForestPlots.net	-52.37	-14.69	10	2008	8.3	24	14 [8-25]	25	0.5	1612.8	82.8	2213	291	3.2	61.1	7.3	5.3	+	-	n/a	+	-	+	+	-	-
Neotropical	Brazil	Paragominas	PRG	TmFO	-48.16	-3.67	73.5	1993		96	103 [94-107]	26.3	0.2	1967.7	77.4	2208.5	149	6.2	43.3	7.8	4.6	-	+	n/a	-	+	n/a	-	+	n/a
Neotropical	Brazil	Serra do Mar	SMR	Instituto Florestal + ForestPlots.net	-45.1	-23.36	11	2006	20.2	94	70 [32-86]	18.5	0.8	2117.9	60	1947.1	774	8.6	46.6	15.9	5	-	+	n/a	-	-	-	-	-	-
Neotropical	Colombia	Amacayacu	AMC	ForestGEO	-70.26	-3.83	25	2006	18.2	52	134 [116-168]	26.8	0.1	2963.2	28.1	1816.8	84	0.9	20.6	13	4.4	-	+	n/a	-	-	+	-	-	+
Neotropical	Colombia	Choco	CHC	NASA	-77.06	4.06	26.25	2013		92	93 [54-119]	26.2	0.1	6844.5	27.5	2054.4	31	6.7	55.9	18.8	4.9	+	+	n/a	+	+	n/a	+	-	n/a
Neotropical	Colombia	La Planada	LPL	ForestGEO	-77.99	1.16	25	1997		90	145 [37-190]	18.3	0.1	1835.9	40.3	1972	1683	7.2	36.4	22.7	5.1	-	+	n/a	-	-	n/a	+	+	n/a
Neotropical	Costa Rica	La Selva	LSL	OTS	-84.01	10.43	21	1997	26.3	67	27 [22-37]	26.1	0.3	3732.3	36.8	2683.9	64	5.1	37.6	7.9	5.1	+	+	n/a	+	-	+	-	-	+
Neotropical	Costa Rica	Osa Peninsula	OSP	Wien Univ	-83.54	8.68	20	2012		85	91 [56-98]	25.5	0.2	2958.1	51.6	2561.4	204	9.4	33	14.5	5.2	+	+	n/a	-	+	n/a	+	+	n/a
Neotropical	Ecuador	Yasuni	YAS	ForestGEO	-76.38	-0.69	50	1995	23.1	99	107 [94-157]	25.2	0.2	3227.3	22.4	1722.8	241	4.3	27.8	14.8	4.6	+	+	n/a	+	+	-	+	-	-
Neotropical	French Guiana	BAFOG	BAF	Guyafor	-53.97	5.48	16	1968	15.6	92	125 [60-140]	26.4	0.2	2300.5	45.6	2617.4	37	8.2	42.7	15.5	4.7	+	-	n/a	-	-	+	-	-	+
Neotropical	French Guiana	Montagne Tortue	MNT	Guyafor	-52.42	4.22	19	2002	30.7	100	110 [101-133]	25.3	0.2	3044.3	51.9	2535.4	158	15.4	32.4	15.8	4.6	+	-	n/a	+	-	-	-	-	-
Neotropical	French Guiana	Nouragues	NOU	RAINFOR + ForestPlots.net	-52.68	4.06	34	1992		100	135 [106-158]	25.5	0.2	2937.6	53.3	2545.4	139	15.1	33.1	13.7	4.7	-	+	n/a	-	-	n/a	-	-	n/a
Neotropical	French Guiana	Organabo	ORG	Guyafor	-53.46	5.48	24	1997	31.8	100	120 [98-165]	26.2	0.2	2497.6	50.1	2572.8	51	6.9	32.4	15.8	4.6	-	+	n/a	+	-	+	-	-	+
Neotropical	French Guiana	Paracou	PAR	TmFO	-52.94	5.28	125	1984		92	90 [34-163]	25.9	0.2	2683.8	52.4	2551.7	35	7.3	25.2	23.4	4.8	+	-	n/a	-	+	n/a	-	+	n/a
Neotropical	Panama	Barro Colorado Island	BCI	ForestGEO	-79.86	9.16	50	1981	7.6	85	16 [0-72]	26.6	0.2	2410	67	2679.7	54	11.4	32.1	23.7	5.2	+	+	n/a	+	-	+	-	-	+
Neotropical	Peru	Allpahuayo	ALP	RAINFOR + ForestPlots.net	-73.43	-3.95	6	1990	27.1	97	124 [92-151]	26.2	0.1	2818.3	24.5	1709.2	131	4	40.7	12.9	4.5	+	-	n/a	-	+	+	-	-	+
Neotropical	Peru	Belgica	BLG	FODEX	-69.69	-11.03	15	2018	32.6	100	106 [103-108]	24.7	0.3	1647.2	63.3	1960.6	295	3.2	29.7	13.5	5.2	+	-	n/a	-	-	+	-	-	-
Neotropical	Peru	Cordillera Azul	CAZ	RAINFOR + ForestPlots.net	-75.97	-6.98	6	2018		99	94 [80-125]	25.2	0.1	1555.8	27.5	1863.9	691	9.6	40.2	18.3	5	+	+	n/a	-	+	n/a	-	-	n/a
Neotropical	Peru	Cocha Cashu	CCC	RAINFOR + ForestPlots.net	-71.4	-11.91	16	1989		96	142 [64-156]	25.1	0.3	2583.8	51.6	2009	357	6.3	35.6	14.4	5.2	-	+	n/a	+	+	n/a	-	+	n/a
Neotropical	Peru	Genova	GNV	Univ La Molina, RAINFOR + ForestPlots.net	-75.4	-11.11	10	2003	14.1	75	115 [15-154]	19.8	0.3	1504.9	50.5	2018.9	1392	11.4	36.2	18.5	5.6	+	-	n/a	-	-	+	-	-	-
Neotropical	Peru	Jenaro Herrera	JEN	RAINFOR + ForestPlots.net	-73.63	-4.89	12	1991	23.2	95	100 [92-104]	26.5	0.2	2686	26.4	1740.9	125	9.3	22.4	17.5	4.3	+	+	n/a	-	-	-	-	+	+
Neotropical	Peru	Rio Abiseo	RIA	RAINFOR + ForestPlots.net	-77.16	-7.53	5	n/a	36.1	97	87 [47-126]	19.9	0.1	1088.7	49.1	1940.4	1734	11.1	41.4	25.2	5.3	+	-	n/a	+	-	+	-	-	-
Neotropical	Peru	Tambopata	TAM	RAINFOR + ForestPlots.net	-69.28	-12.84	10	1979	22.7	93	96 [42-121]	25.3	0.3	2430.9	58.3	2011.9	211	2.9	33.9	11.6	4.9	+	+	n/a	-	-	+	+	-	-
Neotropical	Peru	Trocha Union	TRU	ABERG, RAINFOR + ForestPlots.net	-71.61	-13.12	12	2003	25.1	49	98 [62-127]	12.5	0.4	505.4	62.4	1893.2	3088	21.8	42.4	25.2	6.4	+	-	n/a	+	-	+	+	-	+
Neotropical	Peru	Yanachaga	YAN	RAINFOR + ForestPlots.net	-75.24	-10.35	18	2007	24.3	99	101 [92-125]	24.4	0.2	2036.6	46.4	1938.8	552	7.9	37.6	14.6	5	+	+	n/a	-	+	+	-	-	+
Neotropical	USA	Guanica Forest	GUAN	NEON	-66.89	17.96	2.4	2015	6.9	26	13 [2-19]	26.2	0.4	952.6	56.7	2636.8	41	16	22.4	35.6	7.2	+	+	n/a	+	-	+	+	+	+
Neotropical	USA	Luquillo	LQL	ForestGEO	-65.8	18.33	15	1990	16.7	88	31 [16-128]	23.5	0.5	2136.9	27.2	2577.8	365	5.6	16.1	18.4	5.2	+	-	n/a	+	+	+	-	-	-
Oceanian	USA	Laupahoehoe	LPH	ForestGEO	-155.28	19.95	4	2008	22.4	84	47 [2-82]	18.1	0.4	2082.9	35.2	2456.6	920	7.8	34.4	23.5	5.2	+	-	n/a	+	-	-	-	-	-
Oceanian	USA	Palamanui	PLM	ForestGEO	-156.01	19.74	4	2008		18	4 [0-24]	23.2	0.4	1991.7	23.7	2465.6	217	14.9	33.5	21.8	5.9	+	-	n/a	+	-	n/a	-	-	n/a
Oceanian	USA	Puu Makaala Nat Area Reserve	PUUM	NEON	-155.33	19.57	1.28	2018		42	12 [2-48]	13.2	0.5	1849.1	44.9	2477.4	1783	17.9	38.8	25.2	5.6	+	+	n/a	+	+	n/a	-	+	n/a
Paleartic	Austria	Purkersdorf	PRK	IIASA	16.16	48.21	3.15	n/a	22.1	63	56 [8-110]	9.4	2.6	631.8	33.4	1609.2	357	15.2	26.3	21.2	5.6	+	-	n/a	-	-	+	-	-	+
Paleartic	Belgium	Ardennes	ARD	Liege Univ	5.27	50.05	9	2015	19.1	70	43 [2-90]	9	2.1	999.8	9.4	1460.8	361	16.3	19.3	18.2	5.7	-	+	n/a	-	-	+	-	-	+
Paleartic	China	Badagongshan	BDG	ForestGEO	110.1	29.75	25	2011		77	34 [11-42]	13	2.6	1465.4	58.6	1810.8	1072	14.9	26.3	18	5.6	+	+	n/a	-	-	n/a	-	-	n/a
Paleartic	China	Baotianman	BTN	ForestGEO	111.92	33.52	25	2009		68	27 [24-30]	11.3	2.8	874.4	72.7	1965.4	1178	18.1	36.6	17.9	5.9	+	+	n/a	+	+	n/a	-	+	n/a
Paleartic	China	Changbaishan	CHA	ForestGEO	128.1	42.39	25	2004	19.5	90	60 [44-66]	3.6	4.5	695.2	98.5	1878	773	17	31.7	25.6	5.8	+	+	n/a	+	+	-	-	+	-
Paleartic	China	Donglingshan	DNG	ForestGEO	115.44	39.95	20	2010	16.4	49	20 [6-25]	8.1	3.9	477.2	105.3	2182.5	1175	19.5	43	16.2	7	+	+	n/a	+	+	+	+	-	-
Paleartic	China	Daxing'anling	DXN	ForestGEO	123.02	51.84	25	2011		93	18 [6-38]	-4.3	5.7	547.9	103.1	1697	970	21.3	43.2	24.4	5.7	+	+	n/a	+	+	n/a	+	-	n/a
Paleartic	China	Gutianshan	GTN	ForestGEO	118.14	29.26	24	2005	14.8	94	34 [28-38]	15.1	2.8	1821	52.8	2056.2	671	17	36.1	15.3	4.8	+	+	n/a	-	-	+	-	-	-
Paleartic	Czech Republic	Zofin	ZFN	ForestGEO	14.71	48.67	25	2012	27.7	85	69 [40-100]	6.5	2.5	939.3	29.8	1530.4	846	17.8	38.4	19.9	5	+	+	n/a	-	+	+	-	-	+
Paleartic	Estonia	Jarvselja	JRV	Tartu Observatory	27.26	58.3	3	2007		76	27 [6-58]	5.8	3.1	644.3	35.1	1338.7	39	10.3	50.6	22.8	5.6	-	+	n/a	-	+	n/a	+	+	n/a
Paleartic	Finland	Hyytiala	HTL	Univ Helsinki	24.3	61.88	5	n/a		75	28 [0-64]	3.5	3.1	670.3	32.7	1230.1	157	12	53.6	25.2	4.7	+	+	n/a	+	-	n/a	-	-	n/a
Paleartic	Germany	Hainich-Dün	HNC	DFG Biodiversity Exploratories	10.45	51.09	50	n/a	20.6	50	43 [6-88]	8.4	2.3	822.1	16.8	1422.5	366	13.8	19.3	19.4	6	-	+	n/a	+	-	+	+	-	+
Paleartic	Germany	Schorfheide-Chorin	SFD	DFG Biodiversity Exploratories	13.77	53.05	50	n/a		50	24 [6-117]	8.9	2.4	589.6	29.3	1424.1	76	6.5	70.8	16.8	5.7	+	-	n/a	-	+	n/a	-	+	n/a
Paleartic	Germany	Serrahn	SRR	Luneburg Univ	13.2	53.31	8	2002		53	71 [0-125]	8.5	2.4	585.6	25.4	1403.5	82	8.2	60.6	20.2	5.2	+	+	n/a	+	-	n/a	-	-	n/a
Paleartic	Germany	Schwabische Alb	SWB	DFG Biodiversity Exploratories	9.47	48.38	50	n/a	11.4	40	19 [2-71]	7.2	2.4	954.8	22.4	1579.4	734	16.3	13.3	33	6.1	+	+	n/a	+	-	+	-	+	+
Paleartic	Germany	Traunstein	TRN	ForestGEO	12.68	47.91	25	2015	15	42	29 [6-57]	8.3	2.6	1306.9	27.7	1560.1	589	16.1	27.6	25	5.4	+	+	n/a	+	-	+	-	-	+
Paleartic	Germany	Weberstedter Holz	WEB	Max-Planck Inst Biogeochem, Freiburg Univ and Hainich Natl Park	10.45	51.09	71	1999	20.6	50	43 [6-88]	8.4	2.3	822.1	16.8	1422.5	366	13.8	19.3	19.4	6	+	-	n/a	-	+	-	-	-	-
Paleartic	Italy	Montedimezzo	MTD	Univ Molise	14.19	41.76	3.45	n/a	14.9	61	25 [2-58]	10.6	2.3	711	21.8	2023.2	1000	18.9	31.4	27.4	6.7	+	+	n/a	+	+	+	+	-	-
Paleartic	Japan	Aya	AYA	Forestry For Prod Res Inst	131.16	32.08	4	1989		94	64 [41-75]	13.9	2.7	2777.3	61.2	2014.1	560	14.1	31.7	22.7	5.2	+	+	n/a	-	+	n/a	-	-	n/a
Paleartic	Japan	Ogawa	OGW	Forestry For Prod Res Inst & Kyoto Univ	140.6	36.91	6	1987		95	38 [21-83]	10.4	2.9	1490.6	55.1	1844.6	688	12.1	36.8	22	5.5	+	+	n/a	+	+	n/a	+	+	n/a
Paleartic	Japan	Tomakomai Res Site	TRS	Forestry For Prod Res Inst	141.59	42.7	4	1996		60	71 [59-90]	7.8	3.1	1164.3	43.1	1690.2	61	5.8	46.9	24.8	5.3	+	+	n/a	-	+	n/a	-	-	n/a
Paleartic	Netherlands	Speulderbos	SPL	ForestGEO	5.68	52.28	25	2013		70	120 [9-131]	9.9	2	886.1	14.1	1359.4	37	6.7	77.9	13.8	4.8	+	+	n/a	+	-	n/a	-	-	n/a
Paleartic	Poland	Bialowieski	BLW	IIASA	23.68	52.73	7	2016		72	79 [61-106]	7.2	2.8	586.4	31.2	1497.7	173	5.4	64.2	15.8	5.1	-	+	n/a	-	+	n/a	+	-	n/a
Paleartic	Russia	Ary-Mas	ARM	IIASA	101.96	72.5	5	1996		0	2 [0-2]	-12.9	6.3	277.5	38.2	1148.5	25	9.4	52.3	47.8	6.1	+	+	n/a	+	+	n/a	-	-	n/a
Paleartic	Russia	Baikal	BKL	IIASA	105.85	51.53	0.75	2007	13.1	86	28 [2-73]	-2.4	4.4	520.4	88.1	1688.4	1227	20.7	50.4	26.6	5.6	+	+	n/a	-	+	+	-	+	+
Paleartic	Russia	Bryansk	BRN	IIASA	34.05	52.54	2.25	2016		99	77 [47-89]	6.1	3.4	637.8	27.7	1485.6	167	6.5	56	24	5.2	-	+	n/a	-	-	n/a	-	+	n/a
Paleartic	Russia	Denezhkin	DNZ	IIASA	59.47	60.51	0.5	1955		99	62 [49-67]	-0.6	4.2	628.7	40.5	1350	405	15.6	44.2	29.2	5	+	+	n/a	-	+	n/a	-	-	n/a
Paleartic	Russia	Khantaisk	KHN	IIASA	86.65	68.13	0.5	2016		80	13 [0-46]	-8.3	5.9	506.4	31.6	1185.5	32	9.8	51.6	36.9	5.4	+	+	n/a	-	-	n/a	-	-	n/a
Paleartic	Russia	Kamshilovka	KMS	IIASA	38.15	55.93	5	2018		57	52 [2-85]	5.3	3.7	657.1	32.7	1372	155	8.8	40.5	29.9	5.3	+	-	n/a	+	+	n/a	-	-	n/a
Paleartic	Russia	Komi	KOM	IIASA	50.71	62.29	1.25	1990		78	53 [35-67]	0.7	4.1	587.1	31.1	1254.6	121	11.6	48	28.6	4.9	-	+	n/a	-	+	n/a	+	+	n/a
Paleartic	Russia	Lukunskoe	LKN	IIASA	105.17	72.5	5	1996		1	2 [2-3]	-13.3	6.4	239.4	43.9	1153.1	23	10	56.4	49.5	6.4	-	-	n/a	-	-	n/a	+	+	n/a
Paleartic	Russia	Lisino	LSN	IIASA	29.59	59.35	1.25	1960		63	49 [3-74]	4.6	3.2	714.1	31	1312.4	120	11.5	54.2	21.8	5.9	+	+	n/a	+	-	n/a	-	-	n/a
Paleartic	Russia	Otdalennyy	OTD	IIASA	39.71	44.04	2.5	2016	26.5	91	64 [51-102]	8.7	2.7	1551	23.1	1806.6	760	14.8	36.7	25.6	5.4	+	+	n/a	-	+	+	+	-	-
Paleartic	Russia	Gorno-Tayezhnoe	RGT	IIASA	132.25	43.67	3	1998	25.6	95	67 [43-72]	4.7	4.3	689.7	70.8	1881.4	235	16.6	33.1	20.3	5.6	+	+	n/a	+	-	+	-	-	-
Paleartic	Russia	Tunguska	TNG	IIASA	101.96	60.43	1.75	2016		82	27 [13-65]	-5.2	6.4	394.7	45.2	1385.9	259	11.7	40.1	34.9	6	+	+	n/a	+	+	n/a	-	-	n/a
Paleartic	Russia	Turukhansk	TRK	IIASA	88.99	65	0.5	2016		31	3 [2-5]	-7.6	5.7	636.1	32.7	1241.4	413	14.8	43	31.8	5.3	+	+	n/a	+	+	n/a	-	+	n/a
Paleartic	Russia	Vnukovo	VNK	IIASA	37.32	55.59	3.5	2016		46	32 [1-84]	5.2	3.5	651.1	32.3	1379.9	183	11.2	33.6	28.2	5.4	-	+	n/a	-	-	n/a	-	-	n/a
Paleartic	Russia	Zotino	ZTT	IIASA	89.35	60.83	4.5	1993		67	19 [8-42]	-2.7	5.6	583.1	31.6	1407.9	75	13	36.7	35	5.3	+	+	n/a	-	-	n/a	+	-	n/a
Paleartic	Spain	Valsain	VLS	Univ Politec Madrid	-4.18	41.08	1.44	2012	3.8	2	3 [3-3]	11.9	2.4	422.6	36.4	2146.5	909	13.7	56	22.7	7	+	+	n/a	+	+	+	-	-	+
Paleartic	Sweden	Remningstorp	RMN	Swedish Univ Agric Sci	13.67	58.52	3.26	2007		72	73 [7-84]	6.6	2.5	669.7	23.7	1325.6	120	9.4	49.8	19.9	4.8	-	+	n/a	-	+	n/a	-	-	n/a
Paleartic	Switzerland	Laegern	LGR	Univ Zurich	8.38	47.45	5.5	n/a	16.3	36	85 [4-117]	9.6	2.4	1144	13.2	1629.2	491	9.8	33.8	26	5.4	+	-	n/a	-	+	+	-	-	+
Paleartic	UK	Dyfi Valley	DYF	Aberystwyth Univ	-3.86	52.6	2	2019		29	47 [6-77]	9	1.5	1312.7	24.2	1339.8	155	18.7	36.9	28	5.3	+	+	n/a	-	-	n/a	-	-	n/a
Paleartic	UK	Wytham Woods	WTH	ForestGEO	-1.32	51.78	18	2008	6.3	14	56 [19-76]	10.2	1.7	653.2	12.6	1358.5	79	14.3	29.3	19.8	6.4	+	+	n/a	-	+	+	-	+	-
Paleartic	Ukraine	Bojarka	BJR	IIASA	30.11	50.29	10	1956	12.5	52	13 [2-104]	7.8	3.2	598.3	31.5	1585	161	8	35	22.1	6.4	+	+	n/a	-	-	+	+	-	-
Paleartic	Ukraine	Snovsk	SNV	IIASA	31.88	52.03	5	2016		48	38 [1-64]	6.7	3.3	617.9	28.3	1508.2	127	6.4	52.7	18.5	5.9	-	-	n/a	-	+	n/a	-	-	n/a
