# Supplementary material for: Toward a forest biomass reference measurement system for remote sensing applications
Source: Glob Chang Biol. 2022 Nov 8;29(3):827–40. doi: 10.1111/gcb.16497 (PMC10099565; doi:10.1111/gcb.16497)
Supplement: Supplementary file 3 — Table S2 [file GCB-29-827-s003.txt]

Realm	Country	Site	Code	partitioning005_environmental	partitioning010_environmental	partitioning015_environmental	partitioning020_environmental	partitioning025_environmental	partitioning030_environmental	partitioning035_environmental	partitioning040_environmental	partitioning045_environmental	partitioning050_environmental	partitioning055_environmental	partitioning060_environmental	partitioning065_environmental	partitioning070_environmental	partitioning075_environmental	partitioning080_environmental	partitioning085_environmental	partitioning090_environmental	partitioning095_environmental	partitioning100_environmental	partitioning105_environmental	partitioning110_environmental	partitioning115_environmental	partitioning120_environmental	partitioning125_environmental	partitioning130_environmental	partitioning135_environmental	partitioning140_environmental	partitioning145_environmental	partitioning150_environmental	partitioning155_environmental	partitioning160_environmental	partitioning165_environmental	partitioning170_environmental	partitioning175_environmental	partitioning180_environmental	partitioning185_environmental	partitioning190_environmental	partitioning195_environmental	partitioning005_geographical	partitioning010_geographical	partitioning015_geographical	partitioning020_geographical	partitioning025_geographical	partitioning030_geographical	partitioning035_geographical
Afrotropical	Angola	Bicuar	BCR	LFN	LFN	NXV	CTT	KRG	KRG	KRG	CTT	CTT	CTT	CTT	BCR	BCR	BCR	BCR	BCR	BCR	BCR	BCR	BCR	BCR	BCR	BCR	BCR	BCR	BCR	BCR	BCR	BCR	BCR	BCR	BCR	BCR	BCR	BCR	BCR	BCR	BCR	BCR	NBL	NBL	OGI	MLB	MLB	MLB	MLB
Afrotropical	Cameroon	Dja	DJA	LFN	LFN	LFN	CHM	CHM	LFN	LOM	LOM	LOM	DJA	LOM	LOM	DJA	DJA	DJA	DJA	DJA	DJA	DJA	DJA	DJA	DJA	DJA	DJA	DJA	DJA	DJA	DJA	DJA	DJA	DJA	DJA	DJA	DJA	DJA	DJA	DJA	DJA	DJA	NBL	NBL	OGI	NGI	NGI	DJA	LOP
Afrotropical	Cameroon	Korup	KRP	LFN	LFN	TNP	TNP	TNP	TNP	NGI	NGI	NGI	NGI	NGI	NGI	NGI	NGI	NGI	NGI	NGI	NGI	NGI	NGI	NGI	KRP	KRP	KRP	KRP	KRP	KRP	KRP	KRP	KRP	KRP	KRP	KRP	KRP	KRP	KRP	KRP	KRP	KRP	NBL	NBL	OGI	NGI	NGI	DJA	NGI
Afrotropical	Cameroon	Lomie	LOM	LFN	LFN	LFN	CHM	CHM	LFN	LOM	LOM	LOM	DJA	LOM	LOM	DJA	DJA	DJA	DJA	DJA	DJA	DJA	DJA	DJA	DJA	DJA	DJA	DJA	DJA	DJA	DJA	DJA	DJA	DJA	DJA	DJA	DJA	DJA	DJA	DJA	DJA	LOM	NBL	NBL	OGI	NGI	NGI	DJA	LOP
Afrotropical	Cameroon	Mbam Djerem	MDJ	HKK	HKK	XSH	XSH	XSH	XSH	XSH	JFL	JFL	XSH	XSH	XSH	XSH	JFL	JFL	JFL	JFL	JFL	XSH	MDJ	MDJ	MDJ	MDJ	MDJ	JFL	JFL	JFL	JFL	JFL	JFL	JFL	MDJ	MDJ	MDJ	MDJ	MDJ	MDJ	MDJ	MDJ	NBL	NBL	OGI	NGI	NGI	DJA	NGI
Afrotropical	Cameroon	Nguti	NGI	HKK	HKK	TNP	TNP	TNP	TNP	NGI	NGI	NGI	NGI	NGI	NGI	NGI	NGI	NGI	NGI	NGI	NGI	NGI	NGI	NGI	NGI	NGI	NGI	NGI	NGI	NGI	NGI	NGI	NGI	NGI	NGI	NGI	NGI	NGI	NGI	NGI	NGI	NGI	NBL	NBL	OGI	NGI	NGI	DJA	NGI
Afrotropical	Cameroon	Takamanda	TNP	HKK	HKK	TNP	TNP	TNP	TNP	NGI	NGI	NGI	NGI	NGI	NGI	NGI	NGI	NGI	NGI	NGI	NGI	NGI	NGI	NGI	NGI	NGI	NGI	NGI	NGI	NGI	NGI	NGI	NGI	NGI	NGI	NGI	NGI	TNP	TNP	TNP	TNP	TNP	NBL	NBL	OGI	NGI	NGI	DJA	NGI
Afrotropical	Central African Republic	M'Baiki	MBK	HKK	HKK	XSH	XSH	XSH	XSH	XSH	JFL	JFL	BDP	BDP	BDP	BDP	MBK	MBK	MBK	MBK	MBK	MBK	MBK	MBK	MBK	KCH	KCH	KCH	MBK	KCH	MBK	MBK	MBK	MBK	MBK	MBK	MBK	MBK	MBK	MBK	MBK	MBK	NBL	NBL	OGI	MLB	MLB	DJA	MLB
Afrotropical	Cote d'Ivoire	La Tene	LTN	HKK	HKK	TNP	TNP	TNP	TNP	LTN	LTN	LTN	LTN	LTN	LTN	LTN	LTN	LTN	LTN	LTN	LTN	LTN	LTN	LTN	LTN	LTN	LTN	LTN	LTN	LTN	LTN	LTN	LTN	LTN	LTN	LTN	LTN	LTN	LTN	LTN	LTN	LTN	NBL	NBL	OGI	NGI	NGI	LTN	ANK
Afrotropical	DRC	Djolu	DJO	LFN	LFN	LFN	YOK	YOK	YOK	YOK	YOK	YOK	YOK	YOK	YOK	YOK	YOK	YOK	YOK	YOK	YOK	YOK	YOK	YOK	YOK	YOK	YOK	YOK	YOK	YOK	YOK	YOK	YOK	YOK	YOK	YOK	YOK	YOK	YOK	YOK	DJO	DJO	NBL	NBL	KAH	MLB	MLB	MLB	MLB
Afrotropical	DRC	Itombwe	ITO	LFN	RIA	LPL	LPL	LPL	LPL	LPL	LPL	LPL	LPL	LPL	LPL	KAH	KAH	KAH	KAH	KAH	KAH	KAH	KAH	KAH	KAH	ITO	ITO	ITO	ITO	ITO	ITO	ITO	ITO	ITO	ITO	ITO	ITO	ITO	ITO	ITO	ITO	ITO	NBL	NBL	KAH	KAH	KAH	KAH	KAH
Afrotropical	DRC	Ituri	ITR	LFN	LFN	LFN	DNM	YAN	YAN	YAN	YAN	YAN	MAI	YAN	YAN	MLB	MLB	MLB	MLB	MLB	MLB	MLB	MLB	MAI	MAI	MAI	ITR	ITR	ITR	ITR	ITR	ITR	ITR	ITR	ITR	ITR	ITR	ITR	ITR	ITR	ITR	ITR	NBL	NBL	KAH	KAH	KAH	KAH	KAH
Afrotropical	DRC	Kahuzi	KAH	OGW	RIA	LPL	LPL	LPL	LPL	LPL	LPL	LPL	LPL	LPL	LPL	KAH	KAH	KAH	KAH	KAH	KAH	KAH	KAH	KAH	KAH	KAH	KAH	KAH	KAH	KAH	KAH	KAH	KAH	KAH	KAH	KAH	KAH	KAH	KAH	KAH	KAH	KAH	NBL	NBL	KAH	KAH	KAH	KAH	KAH
Afrotropical	DRC	Mai-Ndombe	MAI	LFN	LFN	LFN	CHM	YAN	LFN	LOM	LOM	LOM	MAI	LOM	LOM	MLB	MLB	MLB	MLB	MLB	MLB	MLB	MLB	MAI	MAI	MAI	MLB	MLB	MAI	MLB	MAI	MLB	MLB	MLB	MLB	MLB	MLB	MLB	MLB	MLB	MLB	MAI	NBL	NBL	OGI	MLB	MLB	MLB	MLB
Afrotropical	DRC	Malebo	MLB	LFN	LFN	LFN	CHM	CHM	LFN	LOM	LOM	LOM	MAI	LOM	LOM	MLB	MLB	MLB	MLB	MLB	MLB	MLB	MLB	MAI	MAI	MAI	MLB	MLB	MAI	MLB	MAI	MLB	MLB	MLB	MLB	MLB	MLB	MLB	MLB	MLB	MLB	MLB	NBL	NBL	OGI	MLB	MLB	MLB	MLB
Afrotropical	DRC	Salonga	SLN	LFN	LFN	LFN	YOK	YOK	YOK	YOK	YOK	YOK	YOK	YOK	YOK	YOK	YOK	YOK	YOK	YOK	YOK	YOK	YOK	YOK	YOK	YOK	YOK	YOK	YOK	YOK	YOK	YOK	YOK	YOK	YOK	YOK	YOK	YOK	YOK	SLN	SLN	SLN	NBL	NBL	KAH	MLB	MLB	MLB	MLB
Afrotropical	DRC	Yangambi	YNG	LFN	LFN	LFN	YOK	YOK	YOK	YOK	YOK	YOK	YOK	YOK	YOK	YOK	YOK	YOK	YOK	YOK	YOK	YOK	YOK	YOK	YOK	YOK	YOK	YOK	YOK	YOK	YOK	YOK	YOK	YOK	YOK	YOK	YOK	YOK	YOK	YNG	YNG	YNG	NBL	NBL	KAH	KAH	KAH	KAH	KAH
Afrotropical	DRC	Yoko	YOK	LFN	LFN	LFN	YOK	YOK	YOK	YOK	YOK	YOK	YOK	YOK	YOK	YOK	YOK	YOK	YOK	YOK	YOK	YOK	YOK	YOK	YOK	YOK	YOK	YOK	YOK	YOK	YOK	YOK	YOK	YOK	YOK	YOK	YOK	YOK	YOK	YOK	YOK	YOK	NBL	NBL	KAH	KAH	KAH	KAH	KAH
Afrotropical	Gabon	Lope	LOP	LFN	LFN	LFN	CHM	NLK	LFN	NLK	CHM	CHM	DJA	LOP	LOP	LOP	LOP	LOP	LOP	LOP	LOP	LOP	LOP	LOP	LOP	LOP	LOP	LOP	LOP	LOP	LOP	LOP	LOP	LOP	LOP	LOP	LOP	LOP	LOP	LOP	LOP	LOP	NBL	NBL	OGI	NGI	NGI	DJA	LOP
Afrotropical	Gabon	Mabounie	MBN	LFN	LFN	LFN	CHM	CHM	CHM	CHM	CHM	CHM	CHM	LOP	LOP	LOP	LOP	LOP	LOP	LOP	LOP	LOP	LOP	LOP	LOP	LOP	LOP	LOP	LOP	LOP	LOP	LOP	LOP	LOP	LOP	LOP	LOP	LOP	MBN	MBN	MBN	MBN	NBL	NBL	OGI	NGI	NGI	DJA	LOP
Afrotropical	Gabon	Mondah	MND	LFN	TAM	TAM	CHM	CHM	CHM	CHM	CHM	CHM	TAM	TAM	TAM	CCC	CCC	CCC	CCC	CCC	CCC	CCC	CCC	TAM	TAM	TAM	MND	MND	MND	MND	MND	MND	MND	MND	MND	MND	MND	MND	MND	MND	MND	MND	NBL	NBL	OGI	NGI	NGI	DJA	LOP
Afrotropical	Gabon	Ogooue-Ivindo	OGI	LFN	LFN	LFN	CHM	CHM	CHM	CHM	CHM	CHM	DJA	LOP	LOP	LOP	LOP	LOP	LOP	LOP	LOP	LOP	LOP	LOP	LOP	LOP	LOP	LOP	LOP	LOP	LOP	LOP	LOP	LOP	LOP	OGI	OGI	OGI	OGI	OGI	OGI	OGI	NBL	NBL	OGI	MLB	MLB	DJA	LOP
Afrotropical	Gabon	Rabi	RAB	LFN	LFN	LFN	CHM	CHM	CHM	CHM	CHM	CHM	CHM	LOP	LOP	LOP	LOP	LOP	LOP	LOP	LOP	LOP	LOP	LOP	LOP	LOP	LOP	LOP	LOP	LOP	LOP	LOP	LOP	LOP	LOP	RAB	RAB	RAB	RAB	RAB	RAB	RAB	NBL	NBL	OGI	NGI	NGI	DJA	LOP
Afrotropical	Ghana	Ankasa	ANK	HKK	HKK	TNP	TNP	TNP	TNP	NGI	NGI	NGI	NGI	NGI	NGI	NGI	NGI	NGI	NGI	NGI	ANK	ANK	ANK	ANK	ANK	ANK	ANK	ANK	ANK	ANK	ANK	ANK	ANK	ANK	ANK	ANK	ANK	ANK	ANK	ANK	ANK	ANK	NBL	NBL	OGI	NGI	NGI	LTN	ANK
Afrotropical	Kenya	Mpala	MPL	OGW	RIA	INJ	INJ	DIN	MTD	MPL	MPL	MPL	MPL	MPL	MPL	MPL	MPL	MPL	MPL	MPL	MPL	MPL	MPL	MPL	MPL	MPL	MPL	MPL	MPL	MPL	MPL	MPL	MPL	MPL	MPL	MPL	MPL	MPL	MPL	MPL	MPL	MPL	NBL	NBL	KAH	KAH	KAH	KAH	KAH
Afrotropical	Mozambique	Gorongosa	GRN	LFN	LFN	NXV	CTT	KRG	KRG	KRG	KRG	KRG	KRG	KRG	KRG	KRG	KRG	KRG	KRG	KRG	GRN	GRN	GRN	GRN	GRN	GRN	GRN	GRN	GRN	GRN	GRN	GRN	GRN	GRN	GRN	GRN	GRN	GRN	GRN	GRN	GRN	GRN	NBL	NBL	KAH	KAH	GRN	GRN	GRN
Afrotropical	Nigeria	Ngel Nyaki	NGL	HKK	HKK	XSH	XSH	XSH	XSH	XSH	DIN	DIN	XSH	XSH	XSH	XSH	XSH	XSH	XSH	XSH	XSH	XSH	XSH	NGL	NGL	NGL	NGL	NGL	NGL	NGL	NGL	NGL	NGL	NGL	NGL	NGL	NGL	NGL	NGL	NGL	NGL	NGL	NBL	NBL	OGI	NGI	NGI	DJA	NGI
Afrotropical	Republic of the Congo	Ekolongouma	EKO	LFN	LFN	LFN	YOK	YOK	YOK	YOK	YOK	YOK	YOK	YOK	YOK	YOK	YOK	YOK	YOK	YOK	YOK	YOK	YOK	YOK	YOK	YOK	YOK	YOK	YOK	YOK	YOK	YOK	YOK	YOK	YOK	YOK	YOK	YOK	YOK	YOK	EKO	EKO	NBL	NBL	OGI	MLB	MLB	MLB	MLB
Afrotropical	Republic of the Congo	Lesio Louna	LES	LFN	LFN	LFN	CHM	CHM	LFN	LOM	LOM	LOM	MAI	LOM	LOM	DJA	DJA	DJA	DJA	DJA	DJA	DJA	DJA	MAI	MAI	MAI	DJA	DJA	MAI	DJA	MAI	LFN	LFN	LFN	LFN	LFN	LFN	LFN	LFN	LES	LES	LES	NBL	NBL	OGI	MLB	MLB	MLB	MLB
Afrotropical	Republic of the Congo	Lefini	LFN	LFN	LFN	LFN	CTT	CHM	LFN	LOM	LOM	LOM	DJA	LOM	LOM	DJA	DJA	DJA	DJA	DJA	DJA	DJA	DJA	DJA	DJA	DJA	DJA	DJA	DJA	DJA	DJA	LFN	LFN	LFN	LFN	LFN	LFN	LFN	LFN	LFN	LFN	LFN	NBL	NBL	OGI	MLB	MLB	MLB	MLB
Afrotropical	Republic of the Congo	Loundoungou	LND	LFN	LFN	LFN	CTT	YOK	LFN	LOM	LOM	LOM	DJA	LOM	LOM	NBL	NBL	NBL	NBL	LND	NBL	LND	NBL	NBL	NBL	LND	NBL	NBL	LND	NBL	LND	NBL	NBL	NBL	LND	NBL	LND	LND	LND	LND	LND	LND	NBL	NBL	OGI	MLB	MLB	MLB	MLB
Afrotropical	Republic of the Congo	Nouabale-Ndoki	NBL	LFN	LFN	LFN	YOK	YOK	LFN	YOK	YOK	YOK	YOK	YOK	YOK	NBL	NBL	NBL	NBL	LND	NBL	LND	NBL	NBL	NBL	LND	NBL	NBL	LND	NBL	LND	NBL	NBL	NBL	LND	NBL	LND	LND	NBL	NBL	NBL	NBL	NBL	NBL	OGI	MLB	MLB	DJA	MLB
Afrotropical	South Africa	Kruger Lowveld	KRG	LFN	INJ	INJ	INJ	KRG	KRG	KRG	KRG	KRG	KRG	KRG	KRG	KRG	KRG	KRG	KRG	KRG	SNT	KRG	KRG	KRG	KRG	KRG	KRG	KRG	KRG	KRG	KRG	KRG	KRG	KRG	KRG	KRG	KRG	KRG	KRG	KRG	KRG	KRG	NBL	NBL	KAH	KAH	GRN	GRN	GRN
Afrotropical	Tanzania	Kilwa	KLW	LFN	INJ	NXV	CTT	KRG	KRG	KRG	KRG	KRG	KRG	KRG	KRG	KRG	KRG	KRG	KRG	KLW	KLW	KLW	KLW	KLW	KLW	KLW	KLW	KLW	KLW	KLW	KLW	KLW	KLW	KLW	KLW	KLW	KLW	KLW	KLW	KLW	KLW	KLW	NBL	NBL	KAH	KAH	GRN	GRN	GRN
Australasian	Australia	Alice Mulga	ALC	HKK	INJ	INJ	INJ	GWW	GWW	GWW	ALC	ALC	ALC	ALC	ALC	ALC	ALC	ALC	ALC	ALC	ALC	ALC	ALC	ALC	ALC	ALC	ALC	ALC	ALC	ALC	ALC	ALC	ALC	ALC	ALC	ALC	ALC	ALC	ALC	ALC	ALC	ALC	HSD	INJ	INJ	INJ	ALC	ALC	ALC
Australasian	Australia	Calperum Mallee	CLP	JRV	INJ	INJ	INJ	GWW	GWW	GWW	GWW	GWW	GWW	GWW	GWW	GWW	GWW	GWW	GWW	GWW	GWW	GWW	CLP	CLP	CLP	CLP	CLP	CLP	CLP	CLP	CLP	CLP	CLP	CLP	CLP	CLP	CLP	CLP	CLP	CLP	CLP	CLP	HSD	INJ	INJ	INJ	CMB	CMB	CMB
Australasian	Australia	Cumberland Plain	CMB	JRV	INJ	BRN	SRR	SMF	SMF	SMF	SMF	SMF	SMF	SMF	SMF	SMF	SMF	SMF	SMF	SMF	CMB	CMB	CMB	CMB	CMB	CMB	CMB	CMB	CMB	CMB	CMB	CMB	CMB	CMB	CMB	CMB	CMB	CMB	CMB	CMB	CMB	CMB	HSD	INJ	INJ	INJ	CMB	CMB	CMB
Australasian	Australia	Great Western Woodlands	GWW	HKK	INJ	INJ	INJ	GWW	GWW	GWW	GWW	GWW	GWW	GWW	GWW	GWW	GWW	GWW	GWW	GWW	GWW	GWW	CLP	GWW	GWW	GWW	GWW	GWW	GWW	GWW	GWW	GWW	GWW	GWW	GWW	GWW	GWW	GWW	GWW	GWW	GWW	GWW	HSD	INJ	INJ	INJ	ALC	ALC	ALC
Australasian	Australia	Injune	INJ	HKK	INJ	INJ	INJ	KRG	KRG	KRG	KRG	KRG	KRG	KRG	KRG	KRG	KRG	KRG	KRG	INJ	INJ	INJ	INJ	INJ	INJ	INJ	INJ	INJ	INJ	INJ	INJ	INJ	INJ	INJ	INJ	INJ	INJ	INJ	INJ	INJ	INJ	INJ	HSD	INJ	INJ	INJ	CMB	CMB	CMB
Australasian	Australia	Karawatha	KRW	LFN	LFN	LFN	CTT	SMF	SMF	SMF	SMF	SMF	SMF	SMF	SMF	SMF	SMF	SMF	SMF	SMF	SMF	SMF	SMF	SMF	SMF	SMF	SMF	SMF	SMF	SMF	SMF	SMF	SMF	SMF	SMF	SMF	SMF	KRW	KRW	KRW	KRW	KRW	HSD	INJ	INJ	INJ	CMB	CMB	CMB
Australasian	Australia	Litchfield Savanna	LTC	HKK	HKK	NXV	TNP	KRG	KRG	KRG	LTC	LTC	LTC	LTC	LTC	LTC	LTC	LTC	LTC	LTC	LTC	LTC	LTC	LTC	LTC	LTC	LTC	LTC	LTC	LTC	LTC	LTC	LTC	LTC	LTC	LTC	LTC	LTC	LTC	LTC	LTC	LTC	HSD	INJ	INJ	INJ	ALC	ALC	ALC
Australasian	Australia	Robson Creek	RBS	LFN	OSP	OSP	OSP	OSP	OSP	OSP	JFL	JFL	BDP	BDP	BDP	BDP	JFL	JFL	JFL	JFL	JFL	RBS	RBS	RBS	RBS	RBS	RBS	RBS	RBS	RBS	RBS	RBS	RBS	RBS	RBS	RBS	RBS	RBS	RBS	RBS	RBS	RBS	HSD	INJ	INJ	INJ	ALC	ALC	ALC
Australasian	Australia	Samford	SMF	LFN	INJ	INJ	INJ	SMF	SMF	SMF	SMF	SMF	SMF	SMF	SMF	SMF	SMF	SMF	SMF	SMF	SMF	SMF	SMF	SMF	SMF	SMF	SMF	SMF	SMF	SMF	SMF	SMF	SMF	SMF	SMF	SMF	SMF	SMF	SMF	SMF	SMF	SMF	HSD	INJ	INJ	INJ	CMB	CMB	CMB
Australasian	Australia	Tumbarumba Wet Eucalypt	TUM	OGW	RIA	LPL	OGW	OTD	OTD	OTD	OTD	OTD	OTD	BSZ	BSZ	BSZ	TUM	TUM	TUM	TUM	TUM	TUM	TUM	TUM	TUM	TUM	TUM	TUM	TUM	TUM	TUM	TUM	TUM	TUM	TUM	TUM	TUM	TUM	TUM	TUM	TUM	TUM	HSD	INJ	INJ	INJ	CMB	CMB	CMB
Australasian	Australia	Warra Tall Eucalypt	WRR	OGW	OGW	HLB	OGW	OTD	OTD	OTD	OTD	OTD	OTD	OTD	OTD	OTD	OTD	OTD	OTD	OTD	OTD	WRR	WRR	WRR	WRR	WRR	WRR	WRR	WRR	WRR	WRR	WRR	WRR	WRR	WRR	WRR	WRR	WRR	WRR	WRR	WRR	WRR	HSD	INJ	INJ	INJ	CMB	CMB	CMB
Australasian	Papua New Guinea	Wanang	WNN	LMB	OSP	OSP	DNM	DNM	DNM	DNM	FSH	SPK	SPK	SPK	SPK	SPK	SPK	SPK	SPK	SPK	SPK	SPK	SPK	SPK	SPK	SPK	SPK	SPK	SPK	WNN	WNN	WNN	WNN	WNN	WNN	WNN	WNN	WNN	WNN	WNN	WNN	WNN	HSD	INJ	INJ	INJ	ALC	ALC	ALC
Indo-Malayan	China	Ailaoshan	AIL	HKK	RIA	XSH	XSH	DIN	DIN	DIN	DIN	DIN	DIN	AIL	AIL	AIL	AIL	AIL	AIL	AIL	AIL	AIL	AIL	AIL	AIL	AIL	AIL	AIL	AIL	AIL	AIL	AIL	AIL	AIL	AIL	AIL	AIL	AIL	AIL	AIL	AIL	AIL	HSD	DHS	HSD	HKK	HKK	HKK	DIN
Indo-Malayan	China	Baishanzu	BSZ	OGW	OGW	XSH	OGW	XSH	OGW	OGW	OGW	OGW	OGW	BSZ	BSZ	BSZ	BSZ	BSZ	BSZ	BSZ	BSZ	BSZ	BSZ	BSZ	BSZ	BSZ	BSZ	BSZ	BSZ	BSZ	BSZ	BSZ	BSZ	BSZ	BSZ	BSZ	BSZ	BSZ	BSZ	BSZ	BSZ	BSZ	HSD	DHS	HSD	DHS	BSZ	BSZ	BSZ
Indo-Malayan	China	Dinghushan	DHS	HKK	HKK	TNP	TNP	TNP	TNP	NGI	HSD	HSD	HSD	HSD	HSD	HSD	HSD	HSD	HSD	HSD	HSD	HSD	HSD	DHS	DHS	DHS	DHS	DHS	DHS	DHS	DHS	DHS	DHS	DHS	DHS	DHS	DHS	DHS	DHS	DHS	DHS	DHS	HSD	DHS	HSD	DHS	HSD	HSD	HSD
Indo-Malayan	China	Hong Kong	HGK	OGW	TAM	TAM	CHM	CHM	CHM	CHM	HSD	HSD	HSD	HSD	HSD	HSD	HSD	HSD	HSD	HSD	HSD	HSD	HSD	HSD	HSD	HSD	HSD	HSD	HSD	HSD	HSD	HSD	HSD	HSD	HSD	HGK	HGK	HGK	HGK	HGK	HGK	HGK	HSD	DHS	HSD	DHS	HSD	HSD	HSD
Indo-Malayan	China	Heishiding	HSD	OGW	OGW	XSH	XSH	YAN	YAN	YAN	HSD	HSD	HSD	HSD	HSD	HSD	HSD	HSD	HSD	HSD	HSD	HSD	HSD	HSD	HSD	HSD	HSD	HSD	HSD	HSD	HSD	HSD	HSD	HSD	HSD	HSD	HSD	HSD	HSD	HSD	HSD	HSD	HSD	DHS	HSD	DHS	HSD	HSD	HSD
Indo-Malayan	China	Jianfengling	JFL	HKK	HKK	XSH	XSH	XSH	XSH	XSH	JFL	JFL	XSH	XSH	XSH	XSH	JFL	JFL	JFL	JFL	JFL	XSH	MDJ	MDJ	MDJ	MDJ	MDJ	JFL	JFL	JFL	JFL	JFL	JFL	JFL	JFL	JFL	JFL	JFL	JFL	JFL	JFL	JFL	HSD	DHS	HSD	DHS	HSD	HSD	HSD
Indo-Malayan	China	Nonggang	NNG	HKK	HKK	XSH	XSH	XSH	XSH	XSH	HSD	HSD	HSD	HSD	HSD	HSD	HSD	HSD	HSD	HSD	HSD	HSD	HSD	HSD	HSD	NNG	NNG	NNG	NNG	NNG	NNG	NNG	NNG	NNG	NNG	NNG	NNG	NNG	NNG	NNG	NNG	NNG	HSD	DHS	HSD	DHS	HSD	HSD	HSD
Indo-Malayan	China	Tiantongshan	TNT	OGW	HNC	HNC	HNC	HNC	SCBI	SCBI	SCBI	LDW	LDW	LDW	LDW	SCBI	SCBI	SCBI	SCBI	SCBI	SCBI	SCBI	TNT	TNT	TNT	TNT	TNT	TNT	TNT	TNT	TNT	TNT	TNT	TNT	TNT	TNT	TNT	TNT	TNT	TNT	TNT	TNT	HSD	DHS	HSD	DHS	BSZ	BSZ	BSZ
Indo-Malayan	China	Xishuangbanna	XSH	HKK	HKK	XSH	XSH	XSH	XSH	XSH	JFL	JFL	XSH	XSH	XSH	XSH	XSH	XSH	XSH	XSH	XSH	XSH	XSH	XSH	XSH	XSH	XSH	XSH	XSH	XSH	XSH	XSH	XSH	KRB	XSH	XSH	XSH	XSH	XSH	XSH	XSH	XSH	HSD	DHS	HSD	HKK	HKK	HKK	DIN
Indo-Malayan	India	Betul	BTL	HKK	YLL	YLL	BTL	BTL	BTL	BTL	BTL	BTL	BTL	BTL	BTL	BTL	BTL	BTL	BTL	BTL	BTL	BTL	BTL	BTL	BTL	BTL	BTL	BTL	BTL	BTL	BTL	BTL	BTL	BTL	BTL	BTL	BTL	BTL	BTL	BTL	BTL	BTL	HSD	SHM	SHM	SHM	SHM	HSH	HSH
Indo-Malayan	India	Dehradun	DHR	HKK	YLL	YLL	YLL	YLL	YLL	YLL	YLL	YLL	YLL	YLL	YLL	YLL	YLL	YLL	YLL	DHR	DHR	DHR	DHR	DHR	DHR	DHR	DHR	DHR	DHR	DHR	DHR	DHR	DHR	DHR	DHR	DHR	DHR	DHR	DHR	DHR	DHR	DHR	HSD	SHM	SHM	SHM	SHM	HSH	HSH
Indo-Malayan	India	Hoshangabad	HSH	HKK	YLL	YLL	BTL	BTL	BTL	BTL	BTL	BTL	BTL	BTL	BTL	BTL	HSH	HSH	HSH	HSH	HSH	HSH	HSH	HSH	HSH	HSH	HSH	HSH	HSH	HSH	HSH	HSH	HSH	HSH	HSH	HSH	HSH	HSH	HSH	HSH	HSH	HSH	HSD	SHM	SHM	SHM	SHM	HSH	HSH
Indo-Malayan	India	Karbi Anglong	KRB	HKK	HKK	XSH	XSH	XSH	XSH	XSH	JFL	JFL	XSH	XSH	XSH	XSH	XSH	XSH	XSH	XSH	XSH	XSH	XSH	XSH	XSH	XSH	XSH	XSH	XSH	XSH	XSH	XSH	XSH	KRB	KRB	KRB	KRB	KRB	KRB	KRB	KRB	KRB	HSD	DHS	HSD	HKK	HKK	HKK	DIN
Indo-Malayan	India	Mudumalai	MDM	HKK	HKK	XSH	XSH	XSH	XSH	XSH	JFL	JFL	BDP	BDP	BDP	BDP	JFL	JFL	JFL	JFL	JFL	MDM	MDM	MDM	MDM	MDM	MDM	MDM	MDM	MDM	MDM	MDM	MDM	MDM	MDM	MDM	MDM	MDM	MDM	MDM	MDM	MDM	HSD	SHM	SHM	SHM	SHM	UPP	UPP
Indo-Malayan	India	Narmada	NRM	HKK	YLL	YLL	BTL	BTL	BTL	BTL	BTL	BTL	BTL	BTL	BTL	NRM	NRM	NRM	NRM	NRM	NRM	NRM	NRM	NRM	NRM	NRM	NRM	NRM	NRM	NRM	NRM	NRM	NRM	NRM	NRM	NRM	NRM	NRM	NRM	NRM	NRM	NRM	HSD	SHM	SHM	SHM	SHM	HSH	HSH
Indo-Malayan	India	Shimoga	SHM	HKK	YLL	YLL	YLL	YLL	YLL	YLL	YLL	YLL	YLL	YLL	YLL	YLL	YLL	YLL	YLL	YLL	YLL	YLL	YLL	YLL	YLL	YLL	YLL	YLL	YLL	YLL	YLL	YLL	YLL	YLL	YLL	SHM	SHM	SHM	SHM	SHM	SHM	SHM	HSD	SHM	SHM	SHM	SHM	UPP	UPP
Indo-Malayan	India	Uppangala	UPP	HKK	YLL	YLL	YLL	YLL	YLL	YLL	YLL	YLL	YLL	YLL	YLL	UPP	UPP	UPP	UPP	UPP	UPP	UPP	UPP	UPP	UPP	UPP	UPP	UPP	UPP	UPP	UPP	UPP	UPP	UPP	UPP	UPP	UPP	UPP	UPP	UPP	UPP	UPP	HSD	SHM	SHM	SHM	SHM	UPP	UPP
Indo-Malayan	India	Yellapur	YLL	HKK	YLL	YLL	YLL	YLL	YLL	YLL	YLL	YLL	YLL	YLL	YLL	YLL	YLL	YLL	YLL	YLL	YLL	YLL	YLL	YLL	YLL	YLL	YLL	YLL	YLL	YLL	YLL	YLL	YLL	YLL	YLL	YLL	YLL	YLL	YLL	YLL	YLL	YLL	HSD	SHM	SHM	SHM	SHM	UPP	UPP
Indo-Malayan	Indonesia	Malinau	MLN	LMB	OSP	OSP	DNM	DNM	DNM	DNM	DNM	DNM	DNM	DNM	DNM	DNM	DNM	LMB	LMB	LMB	LMB	LMB	LMB	LMB	LMB	LMB	LMB	LMB	LMB	LMB	LMB	LMB	LMB	LMB	LMB	LMB	LMB	MLN	MLN	MLN	MLN	MLN	HSD	DHS	LMB	MLN	MLN	MLN	MLN
Indo-Malayan	Indonesia	STREK	STR	LMB	OSP	OSP	DNM	DNM	DNM	DNM	DNM	DNM	DNM	DNM	DNM	DNM	DNM	DNM	STR	STR	STR	STR	STR	DNM	DNM	STR	STR	STR	STR	DNM	DNM	DNM	DNM	DNM	DNM	DNM	DNM	DNM	DNM	STR	STR	STR	HSD	DHS	LMB	MLN	MLN	MLN	MLN
Indo-Malayan	Malaysia_Borneo	Danum Valley	DNM	LMB	OSP	OSP	DNM	DNM	DNM	DNM	DNM	DNM	DNM	DNM	DNM	DNM	DNM	DNM	STR	STR	STR	STR	STR	DNM	DNM	STR	STR	STR	STR	DNM	DNM	DNM	DNM	DNM	DNM	DNM	DNM	DNM	DNM	DNM	DNM	DNM	HSD	DHS	LMB	MLN	MLN	MLN	MLN
Indo-Malayan	Malaysia_Borneo	Lambir	LMB	LMB	OSP	OSP	DNM	DNM	DNM	DNM	DNM	DNM	DNM	DNM	DNM	DNM	DNM	LMB	LMB	LMB	LMB	LMB	LMB	LMB	LMB	LMB	LMB	LMB	LMB	LMB	LMB	LMB	LMB	LMB	LMB	LMB	LMB	LMB	LMB	LMB	LMB	LMB	HSD	DHS	LMB	MLN	MLN	MLN	MLN
Indo-Malayan	Malaysia_Borneo	Sepilok	SPK	LMB	OSP	OSP	DNM	DNM	DNM	DNM	DNM	SPK	SPK	SPK	SPK	SPK	SPK	SPK	SPK	SPK	SPK	SPK	SPK	SPK	SPK	SPK	SPK	SPK	SPK	SPK	SPK	SPK	SPK	SPK	SPK	SPK	SPK	SPK	SPK	SPK	SPK	SPK	HSD	DHS	LMB	MLN	MLN	MLN	MLN
Indo-Malayan	Malaysia_Penisular	Pasoh	PSH	LMB	TAM	TAM	DNM	YAN	YAN	YAN	YAN	YAN	DNM	YAN	YAN	DNM	DNM	DNM	STR	STR	STR	STR	STR	YAN	YAN	STR	STR	STR	STR	PSH	PSH	PSH	PSH	PSH	PSH	PSH	PSH	PSH	PSH	PSH	PSH	PSH	HSD	DHS	LMB	HKK	HKK	HKK	KCH
Indo-Malayan	Philippines	Palanan	PAL	LMB	OSP	OSP	OSP	OSP	OSP	OSP	OSP	OSP	OSP	OSP	OSP	CCC	CCC	CCC	CCC	CCC	CCC	PAL	BCI	PAL	BCI	PAL	PAL	BCI	BCI	BCI	PAL	PAL	PAL	PAL	PAL	PAL	PAL	PAL	PAL	PAL	PAL	PAL	HSD	DHS	HSD	DHS	BSZ	BSZ	BSZ
Indo-Malayan	Sri Lanka	Sinharaja	SIN	LMB	OSP	OSP	OSP	OSP	OSP	OSP	OSP	OSP	OSP	OSP	OSP	OSP	OSP	LMB	LMB	LMB	LMB	LMB	LMB	LMB	LMB	LMB	LMB	SIN	SIN	SIN	SIN	SIN	SIN	SIN	SIN	SIN	SIN	SIN	SIN	SIN	SIN	SIN	HSD	SHM	SHM	SHM	SHM	UPP	UPP
Indo-Malayan	Taiwan	Fushan	FSH	LMB	OSP	OSP	OSP	YAN	YAN	YAN	FSH	AYA	FSH	FSH	FSH	FSH	FSH	FSH	FSH	FSH	FSH	FSH	FSH	FSH	FSH	FSH	FSH	FSH	FSH	FSH	FSH	FSH	FSH	FSH	FSH	FSH	FSH	FSH	FSH	FSH	FSH	FSH	HSD	DHS	HSD	DHS	BSZ	BSZ	BSZ
Indo-Malayan	Thailand	Doi Inthanon	DIN	HKK	HKK	XSH	XSH	DIN	DIN	DIN	DIN	DIN	DIN	DIN	DIN	DIN	DIN	DIN	DIN	DIN	DIN	DIN	DIN	DIN	DIN	DIN	DIN	DIN	DIN	DIN	DIN	DIN	DIN	DIN	DIN	DIN	DIN	DIN	DIN	DIN	DIN	DIN	HSD	DHS	HSD	HKK	HKK	HKK	DIN
Indo-Malayan	Thailand	Huai Kha Khaeng	HKK	HKK	HKK	XSH	XSH	XSH	XSH	XSH	JFL	JFL	XSH	XSH	XSH	XSH	MBK	MBK	MBK	MBK	MBK	MBK	MBK	MBK	MBK	HKK	HKK	HKK	HKK	HKK	HKK	HKK	HKK	HKK	HKK	HKK	HKK	HKK	HKK	HKK	HKK	HKK	HSD	DHS	HSD	HKK	HKK	HKK	DIN
Indo-Malayan	Thailand	Khao Chong	KCH	HKK	OSP	OSP	OSP	OSP	OSP	OSP	OSP	OSP	OSP	OSP	OSP	OSP	MBK	MBK	MBK	MBK	MBK	MBK	MBK	MBK	MBK	KCH	KCH	KCH	MBK	KCH	MBK	KCH	KCH	KCH	KCH	KCH	KCH	KCH	KCH	KCH	KCH	KCH	HSD	DHS	LMB	HKK	HKK	HKK	KCH
Indo-Malayan	Thailand	Mo Singto	MSN	HKK	HKK	XSH	XSH	XSH	XSH	XSH	JFL	JFL	XSH	XSH	XSH	XSH	XSH	XSH	XSH	XSH	XSH	XSH	XSH	XSH	XSH	XSH	XSH	XSH	XSH	XSH	XSH	XSH	MSN	MSN	MSN	MSN	MSN	MSN	MSN	MSN	MSN	MSN	HSD	DHS	HSD	HKK	HKK	HKK	DIN
Indo-Malayan	Vietnam	Bidoup	BDP	HKK	HKK	XSH	XSH	XSH	XSH	XSH	JFL	JFL	BDP	BDP	BDP	BDP	JFL	JFL	JFL	JFL	JFL	MBK	MDJ	MDJ	MDJ	MDJ	MDJ	BDP	BDP	BDP	BDP	BDP	BDP	BDP	BDP	BDP	BDP	BDP	BDP	BDP	BDP	BDP	HSD	DHS	LMB	HKK	HKK	HKK	KCH
Neartic	Canada	Haliburton	HLB	OGW	OGW	HLB	PTW	PTW	SCBI	SCBI	SCBI	PTW	PTW	PTW	PTW	PTW	PTW	PTW	PTW	PTW	PTW	PTW	PTW	PTW	PTW	PTW	PTW	PTW	PTW	PTW	PTW	PTW	PTW	PTW	PTW	PTW	PTW	PTW	HLB	HLB	HLB	HLB	NBR	MCH	MCH	MCH	MCH	MCH	HLB
Neartic	Canada	Laurentides	LRN	JRV	JRV	BRN	DNZ	OTD	OTD	KOM	KOM	KOM	LRN	LRN	LRN	LRN	LRN	LRN	LRN	LRN	LRN	LRN	LRN	LRN	LRN	LRN	LRN	LRN	LRN	LRN	LRN	LRN	LRN	LRN	LRN	LRN	LRN	LRN	LRN	LRN	LRN	LRN	NBR	MCH	MCH	MCH	MCH	MCH	HLB
Neartic	Canada	Petawawa	PTW	JRV	JRV	HLB	PTW	PTW	SCBI	SCBI	SCBI	PTW	PTW	PTW	PTW	PTW	PTW	PTW	PTW	PTW	PTW	PTW	PTW	PTW	PTW	PTW	PTW	PTW	PTW	PTW	PTW	PTW	PTW	PTW	PTW	PTW	PTW	PTW	PTW	PTW	PTW	PTW	NBR	MCH	MCH	MCH	MCH	MCH	HLB
Neartic	Canada	Scotty Creek	SCT	JRV	JRV	TNG	DNZ	ZTT	JRV	TNG	TNG	TNG	BJR	BJR	SCT	SCT	SCT	SCT	SCT	SCT	SCT	SCT	SCT	SCT	SCT	SCT	SCT	SCT	SCT	SCT	SCT	SCT	SCT	SCT	SCT	SCT	SCT	SCT	SCT	SCT	SCT	SCT	NBR	YSM	ONAQ	BONA	BONA	BONA	SCT
Neartic	USA	Caribou-Poker Creeks Res Watershed	BONA	JRV	JRV	TNG	DNZ	ZTT	TRK	KOM	KOM	KOM	ZTT	ZTT	ZTT	TRK	TRK	BONA	BONA	BONA	BONA	BONA	BONA	BONA	BONA	BONA	BONA	BONA	BONA	BONA	BONA	BONA	BONA	BONA	BONA	BONA	BONA	BONA	BONA	BONA	BONA	BONA	NBR	YSM	ONAQ	BONA	BONA	BONA	SCT
Neartic	USA	LBJ Natl Grassland	CLBJ	OGW	INJ	INJ	INJ	SMF	SMF	SMF	SMF	SMF	SMF	SMF	MCH	MCH	CLBJ	CLBJ	CLBJ	CLBJ	CLBJ	CLBJ	CLBJ	CLBJ	CLBJ	CLBJ	CLBJ	CLBJ	CLBJ	CLBJ	CLBJ	CLBJ	CLBJ	CLBJ	CLBJ	CLBJ	CLBJ	CLBJ	CLBJ	CLBJ	CLBJ	CLBJ	NBR	MCH	MCH	MCH	PKS	PKS	PKS
Neartic	USA	Harvard	HARV	JRV	JRV	BRN	SRR	SRR	BLW	BLW	BLW	BLW	BLW	BLW	UNDE	UNDE	BLW	UNDE	HARV	HARV	UNDE	UNDE	HARV	UNDE	UNDE	HARV	UNDE	HARV	HARV	HARV	HARV	HARV	HARV	HARV	HARV	HARV	HARV	HARV	HARV	HARV	HARV	HARV	NBR	MCH	MCH	MCH	MCH	MCH	HLB
Neartic	USA	Lilly Dickey Woods	LDW	OGW	HNC	HNC	HNC	HNC	SCBI	SCBI	SCBI	LDW	LDW	LDW	LDW	SCBI	SCBI	SCBI	SCBI	SCBI	SCBI	SCBI	LDW	LDW	LDW	LDW	LDW	LDW	LDW	LDW	LDW	LDW	LDW	LDW	LDW	LDW	LDW	LDW	LDW	LDW	LDW	LDW	NBR	MCH	MCH	MCH	MCH	MCH	ORNL
Neartic	USA	Michigan Big Woods	MCH	JRV	JRV	HLB	PTW	PTW	JRV	SNV	SNV	SNV	BJR	BJR	MCH	MCH	MCH	MCH	MCH	MCH	MCH	MCH	MCH	MCH	MCH	MCH	MCH	MCH	MCH	MCH	MCH	MCH	MCH	MCH	MCH	MCH	MCH	MCH	MCH	MCH	MCH	MCH	NBR	MCH	MCH	MCH	MCH	MCH	HLB
Neartic	USA	Niobrara	NBR	OGW	INJ	INJ	INJ	KRG	KRG	KRG	KRG	KRG	KRG	KRG	NBR	NBR	NBR	NBR	NBR	NBR	NBR	NBR	NBR	NBR	NBR	NBR	NBR	NBR	NBR	NBR	NBR	NBR	NBR	NBR	NBR	NBR	NBR	NBR	NBR	NBR	NBR	NBR	NBR	MCH	ONAQ	ONAQ	PKS	PKS	PKS
Neartic	USA	Niwot Ridge Mt Res Stn	NIWO	OGW	RIA	PKS	PKS	PKS	PKS	PKS	PKS	PKS	PKS	NIWO	NIWO	NIWO	NIWO	NIWO	NIWO	NIWO	NIWO	NIWO	NIWO	NIWO	NIWO	NIWO	NIWO	NIWO	NIWO	NIWO	NIWO	NIWO	NIWO	NIWO	NIWO	NIWO	NIWO	NIWO	NIWO	NIWO	NIWO	NIWO	NBR	YSM	ONAQ	ONAQ	PKS	PKS	PKS
Neartic	USA	Onaqui	ONAQ	OGW	INJ	INJ	INJ	GWW	MTD	ONAQ	ONAQ	ONAQ	ONAQ	ONAQ	ONAQ	ONAQ	ONAQ	ONAQ	ONAQ	ONAQ	ONAQ	ONAQ	ONAQ	ONAQ	ONAQ	ONAQ	ONAQ	ONAQ	ONAQ	ONAQ	ONAQ	ONAQ	ONAQ	ONAQ	ONAQ	ONAQ	ONAQ	ONAQ	ONAQ	ONAQ	ONAQ	ONAQ	NBR	YSM	ONAQ	ONAQ	PKS	PKS	PKS
Neartic	USA	Oak Ridge	ORNL	OGW	HNC	HLB	PTW	PTW	SCBI	SCBI	SCBI	ORNL	ORNL	ORNL	ORNL	SCBI	SCBI	SCBI	SCBI	SCBI	SCBI	SCBI	ORNL	ORNL	SCBI	SCBI	SCBI	SCBI	SCBI	SCBI	SCBI	SCBI	SCBI	SCBI	SCBI	SCBI	SCBI	ORNL	ORNL	ORNL	ORNL	ORNL	NBR	MCH	MCH	MCH	MCH	MCH	ORNL
Neartic	USA	Ordway-Swisher Biol Stn	OSBS	LFN	LFN	NXV	YOK	NLK	NXV	OSBS	OSBS	OSBS	OSBS	OSBS	OSBS	OSBS	OSBS	OSBS	OSBS	OSBS	OSBS	OSBS	OSBS	OSBS	OSBS	OSBS	OSBS	OSBS	OSBS	OSBS	OSBS	OSBS	OSBS	OSBS	OSBS	OSBS	OSBS	OSBS	OSBS	OSBS	OSBS	OSBS	NBR	MCH	MCH	MCH	MCH	MCH	ORNL
Neartic	USA	Pikes Peak	PKS	HKK	RIA	PKS	PKS	PKS	PKS	PKS	PKS	PKS	PKS	PKS	PKS	PKS	PKS	PKS	PKS	PKS	PKS	PKS	PKS	PKS	PKS	PKS	PKS	PKS	PKS	PKS	PKS	PKS	PKS	PKS	PKS	PKS	PKS	PKS	PKS	PKS	PKS	PKS	NBR	YSM	ONAQ	ONAQ	PKS	PKS	PKS
Neartic	USA	Smithsonian Conserv Biol Inst	SCBI	OGW	HNC	HLB	PTW	PTW	SCBI	SCBI	SCBI	ORNL	ORNL	ORNL	ORNL	SCBI	SCBI	SCBI	SCBI	SCBI	SCBI	SCBI	ORNL	ORNL	SCBI	SCBI	SCBI	SCBI	SCBI	SCBI	SCBI	SCBI	SCBI	SCBI	SCBI	SCBI	SCBI	SCBI	SCBI	SCBI	SCBI	SCBI	NBR	MCH	MCH	MCH	MCH	MCH	ORNL
Neartic	USA	Smithsonian Environ Res Cent	SERC	OGW	OGW	HLB	PTW	PTW	SCBI	SCBI	SCBI	ORNL	ORNL	ORNL	ORNL	SCBI	SCBI	SCBI	SCBI	SCBI	SCBI	SCBI	ORNL	ORNL	SERC	SERC	SERC	SERC	SERC	SERC	SERC	SERC	SERC	SERC	SERC	SERC	SERC	SERC	SERC	SERC	SERC	SERC	NBR	MCH	MCH	MCH	MCH	MCH	ORNL
Neartic	USA	San Joaquin Exp Range	SJER	HKK	INJ	INJ	CTT	KRG	KRG	KRG	KRG	KRG	KRG	KRG	KRG	KRG	KRG	KRG	KRG	SJER	SJER	SJER	SJER	SJER	SJER	SJER	SJER	SJER	SJER	SJER	SJER	SJER	SJER	SJER	SJER	SJER	SJER	SJER	SJER	SJER	SJER	SJER	NBR	YSM	ONAQ	ONAQ	YSM	YSM	YSM
Neartic	USA	Santa Cruz	SNT	HKK	HKK	NXV	CTT	KRG	KRG	KRG	KRG	KRG	KRG	KRG	KRG	KRG	KRG	KRG	KRG	KRG	SNT	SNT	SNT	SNT	SNT	SNT	SNT	SNT	SNT	SNT	SNT	SNT	SNT	SNT	SNT	SNT	SNT	SNT	SNT	SNT	SNT	SNT	NBR	YSM	ONAQ	ONAQ	YSM	YSM	YSM
Neartic	USA	Santa Rita Exp Range	SRER	HKK	INJ	INJ	INJ	GWW	DNG	DNG	DNG	DNG	DNG	SRER	SRER	SRER	SRER	SRER	SRER	SRER	SRER	SRER	SRER	SRER	SRER	SRER	SRER	SRER	SRER	SRER	SRER	SRER	SRER	SRER	SRER	SRER	SRER	SRER	SRER	SRER	SRER	SRER	NBR	YSM	ONAQ	ONAQ	PKS	PKS	PKS
Neartic	USA	Talladega Natl For	TALL	LFN	LFN	LFN	YOK	YOK	YOK	YOK	YOK	ORNL	ORNL	ORNL	ORNL	NBL	NBL	TALL	TALL	TALL	TALL	TALL	TALL	TALL	TALL	TALL	TALL	TALL	TALL	TALL	TALL	TALL	TALL	TALL	TALL	TALL	TALL	TALL	TALL	TALL	TALL	TALL	NBR	MCH	MCH	MCH	MCH	MCH	ORNL
Neartic	USA	Tyson	TSN	OGW	HNC	HNC	HNC	HNC	SCBI	SCBI	SCBI	LDW	LDW	LDW	LDW	TSN	TSN	TSN	TSN	TSN	TSN	TSN	TSN	TSN	TSN	TSN	TSN	TSN	TSN	TSN	TSN	TSN	TSN	TSN	TSN	TSN	TSN	TSN	TSN	TSN	TSN	TSN	NBR	MCH	MCH	MCH	MCH	MCH	ORNL
Neartic	USA	Univ Notre Dame Environ Res Cent	UNDE	JRV	JRV	BRN	SRR	SRR	BLW	BLW	BLW	BLW	BLW	BLW	UNDE	UNDE	BLW	UNDE	HARV	HARV	UNDE	UNDE	HARV	UNDE	UNDE	HARV	UNDE	UNDE	UNDE	UNDE	UNDE	UNDE	UNDE	UNDE	UNDE	UNDE	UNDE	UNDE	UNDE	UNDE	UNDE	UNDE	NBR	MCH	MCH	MCH	MCH	MCH	HLB
Neartic	USA	Wabikon	WBK	OGW	OGW	HLB	PTW	PTW	OGW	OGW	OGW	PTW	PTW	PTW	PTW	PTW	PTW	PTW	PTW	PTW	PTW	PTW	PTW	PTW	PTW	PTW	PTW	PTW	PTW	WBK	WBK	WBK	WBK	WBK	WBK	WBK	WBK	WBK	WBK	WBK	WBK	WBK	NBR	MCH	MCH	MCH	MCH	MCH	HLB
Neartic	USA	Wind River	WREF	OGW	OGW	XSH	OGW	OTD	OGW	OGW	OGW	OGW	OGW	OGW	OGW	OGW	OGW	OGW	OGW	OGW	OGW	OGW	OGW	OGW	OGW	OGW	WREF	WREF	WREF	WREF	WREF	WREF	WREF	WREF	WREF	WREF	WREF	WREF	WREF	WREF	WREF	WREF	NBR	YSM	ONAQ	ONAQ	YSM	YSM	YSM
Neartic	USA	Yosemite	YSM	HKK	HKK	PKS	PKS	DIN	DIN	DIN	DIN	DIN	DIN	DIN	DIN	DIN	DIN	DIN	DIN	DIN	YSM	YSM	YSM	YSM	YSM	YSM	YSM	YSM	YSM	YSM	YSM	YSM	YSM	YSM	YSM	YSM	YSM	YSM	YSM	YSM	YSM	YSM	NBR	YSM	ONAQ	ONAQ	YSM	YSM	YSM
Neotropical	Bolivia	La Chonta	CHN	LFN	LFN	LFN	CTT	NLK	LFN	NLK	CTT	CTT	CTT	CTT	CTT	CTT	CTT	CTT	CTT	CTT	CTT	CTT	CTT	CTT	CTT	CTT	CTT	CTT	CTT	CTT	CTT	CTT	CTT	CHN	CHN	CHN	CHN	CHN	CHN	CHN	CHN	CHN	CCA	ARA	JEN	BLG	BLG	CCA	CCA
Neotropical	Bolivia	Noel Kempff	NLK	LFN	LFN	NXV	CTT	NLK	NXV	NLK	NXV	NXV	NXV	NXV	NXV	NXV	NXV	NXV	NXV	NXV	NXV	NXV	NXV	NXV	NXV	NXV	NXV	NXV	NXV	NXV	NXV	NXV	NXV	NXV	NXV	NXV	NXV	NLK	NLK	NLK	NLK	NLK	CCA	ARA	CTT	BLG	BLG	CCA	CCA
Neotropical	Brazil	Abuna	ABU	LFN	TAM	TAM	CHM	CHM	CHM	CHM	CHM	CHM	CHM	ABU	ABU	ABU	ABU	ABU	ABU	ABU	ABU	ABU	ABU	ABU	ABU	ABU	ABU	ABU	ABU	ABU	ABU	ABU	ABU	ABU	ABU	ABU	CHM	CHM	CHM	CHM	ABU	ABU	CCA	JEN	JEN	BLG	BLG	CCA	CCA
Neotropical	Brazil	Antimary	ANT	LFN	TAM	TAM	CHM	CHM	CHM	CHM	CHM	CHM	TAM	TAM	TAM	ABU	ABU	ABU	ABU	ABU	ABU	ABU	ABU	TAM	TAM	TAM	ANT	CNA	TAM	ANT	ANT	ANT	ANT	ANT	ANT	ANT	ANT	ANT	ANT	ANT	ANT	ANT	CCA	JEN	JEN	BLG	BLG	CCA	CCA
Neotropical	Brazil	Araguaia	ARA	LFN	LFN	NXV	CHM	NLK	NXV	NLK	NXV	NXV	NXV	NXV	NXV	NXV	NXV	NXV	NXV	NXV	NXV	NXV	NXV	NXV	NXV	NXV	NXV	NXV	NXV	NXV	NXV	ARA	ARA	ARA	ARA	ARA	ARA	ARA	ARA	ARA	ARA	ARA	CCA	ARA	CTT	CTT	CTT	GAU	GAU
Neotropical	Brazil	Assis	ASS	LFN	LFN	LFN	CTT	NLK	LFN	NLK	CTT	CTT	CTT	CTT	CTT	CTT	CTT	CTT	CTT	CTT	CTT	CTT	CTT	CTT	CTT	CTT	CTT	CTT	CTT	CTT	CTT	CTT	CTT	CTT	CTT	CTT	CTT	CTT	CTT	CTT	ASS	ASS	CCA	ARA	CTT	CTT	CTT	CRL	CRL
Neotropical	Brazil	Braganca	BRA	HKK	OSP	TNP	TNP	TNP	TNP	NGI	NGI	NGI	NGI	NGI	NGI	NGI	NGI	NGI	NGI	NGI	NGI	NGI	CAX	CAX	CAX	CAX	CAX	CAX	CAX	CAX	CAX	BRA	BRA	BRA	BRA	BRA	BRA	BRA	BRA	BRA	BRA	BRA	CCA	ARA	NOU	NOU	NOU	NOU	NOU
Neotropical	Brazil	Caxiuana	CAX	LFN	TAM	TAM	CHM	CHM	CHM	CHM	CHM	CHM	CHM	ABU	ABU	ABU	ABU	ABU	ABU	ABU	ABU	ABU	CAX	CAX	CAX	CAX	CAX	CAX	CAX	CAX	CAX	CAX	CAX	CAX	CAX	CAX	CAX	CAX	CAX	CAX	CAX	CAX	CCA	ARA	NOU	NOU	NOU	NOU	NOU
Neotropical	Brazil	Caicara	CCA	LFN	LFN	LFN	CHM	CHM	CHM	CHM	CHM	CHM	CHM	ABU	ABU	ABU	ABU	ABU	ABU	ABU	ABU	ABU	ABU	ABU	ABU	ABU	ABU	ABU	ABU	ABU	ABU	ABU	ABU	ABU	ABU	ABU	CCA	CCA	CCA	CCA	CCA	CCA	CCA	JEN	JEN	BLG	BLG	CCA	CCA
Neotropical	Brazil	Chico Mendes	CHM	LFN	LFN	LFN	CHM	CHM	CHM	CHM	CHM	CHM	CHM	ABU	ABU	ABU	ABU	ABU	ABU	ABU	ABU	ABU	ABU	ABU	ABU	ABU	ABU	ABU	ABU	ABU	ABU	ABU	ABU	ABU	ABU	ABU	CHM	CHM	CHM	CHM	CHM	CHM	CCA	JEN	JEN	BLG	BLG	CCC	CCC
Neotropical	Brazil	Cunia	CNA	LFN	TAM	TAM	CHM	CHM	CHM	CHM	CHM	CHM	CHM	ABU	ABU	ABU	ABU	ABU	ABU	ABU	ABU	ABU	ABU	ABU	ABU	ABU	ANT	CNA	ABU	ANT	ANT	ANT	ANT	ANT	CNA	CNA	CNA	CNA	CNA	CNA	CNA	CNA	CCA	JEN	JEN	BLG	BLG	CCA	CCA
Neotropical	Brazil	Carlos Botelho	CRL	OGW	OGW	LFN	CHM	YAN	YAN	YAN	YAN	YAN	CRL	YAN	YAN	CRL	CRL	CRL	CRL	CRL	CRL	CRL	CRL	YAN	YAN	YAN	CRL	CRL	CRL	CRL	CRL	CRL	CRL	CRL	CRL	CRL	CRL	CRL	CRL	CRL	CRL	CRL	CCA	ARA	CTT	CTT	CTT	CRL	CRL
Neotropical	Brazil	Caetetus	CTT	LFN	LFN	LFN	CTT	NLK	LFN	NLK	CTT	CTT	CTT	CTT	CTT	CTT	CTT	CTT	CTT	CTT	CTT	CTT	CTT	CTT	CTT	CTT	CTT	CTT	CTT	CTT	CTT	CTT	CTT	CTT	CTT	CTT	CTT	CTT	CTT	CTT	CTT	CTT	CCA	ARA	CTT	CTT	CTT	CRL	CRL
Neotropical	Brazil	Gaucha do Norte	GAU	LFN	LFN	NXV	CTT	NLK	NXV	NLK	NXV	NXV	NXV	NXV	NXV	NXV	NXV	NXV	NXV	NXV	NXV	NXV	NXV	NXV	NXV	NXV	NXV	NXV	NXV	NXV	NXV	NXV	NXV	NXV	NXV	NXV	NXV	NXV	NXV	NXV	NXV	GAU	CCA	ARA	CTT	CTT	CTT	GAU	GAU
Neotropical	Brazil	Ilha do Cardoso	ILH	LMB	TAM	TAM	CHM	YAN	YAN	YAN	YAN	YAN	CRL	YAN	YAN	CRL	CRL	CRL	CRL	CRL	CRL	CRL	CRL	ILH	ILH	ILH	CRL	CRL	ILH	ILH	ILH	ILH	ILH	ILH	ILH	ILH	ILH	ILH	ILH	ILH	ILH	ILH	CCA	ARA	CTT	CTT	CTT	CRL	CRL
Neotropical	Brazil	Manaus	MNS	LFN	TAM	TAM	CHM	CHM	CHM	CHM	CHM	CHM	CHM	ABU	ABU	ABU	ABU	ABU	ABU	ABU	ABU	ABU	ABU	ABU	MNS	MNS	MNS	MNS	MNS	MNS	MNS	MNS	MNS	MNS	MNS	MNS	MNS	MNS	MNS	MNS	MNS	MNS	CCA	ARA	NOU	NOU	NOU	CCA	CCA
Neotropical	Brazil	Nova Xavantina	NXV	LFN	LFN	NXV	CTT	NLK	NXV	NLK	NXV	NXV	NXV	NXV	NXV	NXV	NXV	NXV	NXV	NXV	NXV	NXV	NXV	NXV	NXV	NXV	NXV	NXV	NXV	NXV	NXV	NXV	NXV	NXV	NXV	NXV	NXV	NXV	NXV	NXV	NXV	NXV	CCA	ARA	CTT	CTT	CTT	GAU	GAU
Neotropical	Brazil	Paragominas	PRG	LFN	TAM	TAM	CHM	CHM	CHM	CHM	CHM	CHM	CHM	ABU	ABU	ABU	ABU	ABU	ABU	ABU	ABU	ABU	ABU	ABU	ABU	ABU	ABU	ABU	ABU	ABU	ABU	ABU	ABU	PRG	PRG	PRG	PRG	PRG	PRG	PRG	PRG	PRG	CCA	ARA	NOU	NOU	NOU	NOU	NOU
Neotropical	Brazil	Serra do Mar	SMR	LFN	LFN	LFN	CHM	YAN	YAN	YAN	YAN	YAN	DJA	YAN	YAN	DJA	DJA	DJA	DJA	DJA	DJA	DJA	DJA	DJA	DJA	DJA	DJA	DJA	DJA	DJA	DJA	DJA	DJA	SMR	SMR	SMR	SMR	SMR	SMR	SMR	SMR	SMR	CCA	ARA	CTT	CTT	CTT	CRL	CRL
Neotropical	Colombia	Amacayacu	AMC	LMB	TAM	TAM	YAS	YAS	YAS	YAS	YAS	YAS	YAS	YAS	YAS	YAS	YAS	YAS	YAS	YAS	YAS	YAS	YAS	YAS	YAS	YAS	YAS	YAS	YAS	YAS	YAS	YAS	YAS	AMC	AMC	AMC	AMC	AMC	AMC	AMC	AMC	AMC	CCA	JEN	JEN	BLG	BLG	ALP	ALP
Neotropical	Colombia	Choco	CHC	LMB	OSP	OSP	YAS	CHC	CHC	CHC	CHC	CHC	CHC	CHC	CHC	CHC	CHC	CHC	CHC	CHC	CHC	CHC	CHC	CHC	CHC	CHC	CHC	CHC	CHC	CHC	CHC	CHC	CHC	CHC	CHC	CHC	CHC	CHC	CHC	CHC	CHC	CHC	CCA	JEN	JEN	BCI	CHC	OSP	OSP
Neotropical	Colombia	La Planada	LPL	OGW	RIA	LPL	LPL	LPL	LPL	LPL	LPL	LPL	LPL	LPL	LPL	KAH	KAH	KAH	KAH	KAH	KAH	KAH	KAH	KAH	KAH	KAH	KAH	KAH	KAH	KAH	KAH	KAH	KAH	KAH	KAH	LPL	LPL	LPL	LPL	LPL	LPL	LPL	CCA	JEN	JEN	BCI	CHC	ALP	ALP
Neotropical	Costa Rica	La Selva	LSL	LMB	OSP	OSP	OSP	OSP	OSP	OSP	OSP	OSP	OSP	OSP	OSP	OSP	OSP	OSP	OSP	OSP	OSP	LSL	LSL	LSL	LSL	LSL	LSL	LSL	LSL	LSL	LSL	LSL	LSL	LSL	LSL	LSL	LSL	LSL	LSL	LSL	LSL	LSL	CCA	JEN	JEN	BCI	CHC	OSP	OSP
Neotropical	Costa Rica	Osa Peninsula	OSP	LMB	OSP	OSP	OSP	OSP	OSP	OSP	OSP	OSP	OSP	OSP	OSP	OSP	OSP	OSP	OSP	OSP	OSP	ORG	ORG	ORG	ORG	ORG	OSP	OSP	ORG	ORG	OSP	OSP	OSP	OSP	OSP	OSP	OSP	OSP	OSP	OSP	OSP	OSP	CCA	JEN	JEN	BCI	CHC	OSP	OSP
Neotropical	Ecuador	Yasuni	YAS	LMB	TAM	TAM	YAS	YAS	YAS	YAS	YAS	YAS	YAS	YAS	YAS	YAS	YAS	YAS	YAS	YAS	YAS	YAS	YAS	YAS	YAS	YAS	YAS	YAS	YAS	YAS	YAS	YAS	YAS	YAS	YAS	YAS	YAS	YAS	YAS	YAS	YAS	YAS	CCA	JEN	JEN	BCI	CHC	ALP	ALP
Neotropical	French Guiana	BAFOG	BAF	LMB	OSP	OSP	OSP	OSP	OSP	OSP	OSP	OSP	OSP	OSP	OSP	OSP	OSP	OSP	OSP	OSP	BAF	ORG	ORG	ORG	ORG	ORG	BAF	BAF	ORG	ORG	BAF	BAF	BAF	ORG	BAF	BAF	BAF	BAF	BAF	BAF	BAF	BAF	CCA	ARA	NOU	NOU	NOU	NOU	NOU
Neotropical	French Guiana	Montagne Tortue	MNT	LMB	OSP	OSP	OSP	OSP	OSP	OSP	OSP	OSP	OSP	NOU	MNT	MNT	NOU	NOU	MNT	NOU	MNT	MNT	MNT	MNT	MNT	MNT	MNT	MNT	NOU	NOU	NOU	MNT	MNT	MNT	MNT	MNT	NOU	MNT	MNT	MNT	MNT	MNT	CCA	ARA	NOU	NOU	NOU	NOU	NOU
Neotropical	French Guiana	Nouragues	NOU	LMB	OSP	OSP	OSP	OSP	OSP	OSP	OSP	OSP	OSP	NOU	MNT	MNT	NOU	NOU	MNT	NOU	MNT	MNT	MNT	MNT	MNT	MNT	MNT	MNT	NOU	NOU	NOU	MNT	MNT	MNT	MNT	MNT	NOU	MNT	MNT	MNT	MNT	NOU	CCA	ARA	NOU	NOU	NOU	NOU	NOU
Neotropical	French Guiana	Organabo	ORG	LMB	OSP	OSP	OSP	OSP	OSP	OSP	OSP	OSP	OSP	OSP	OSP	OSP	OSP	OSP	OSP	OSP	BAF	ORG	ORG	ORG	ORG	ORG	BAF	BAF	ORG	ORG	BAF	BAF	BAF	ORG	ORG	ORG	ORG	ORG	ORG	ORG	ORG	ORG	CCA	ARA	NOU	NOU	NOU	NOU	NOU
Neotropical	French Guiana	Paracou	PAR	LMB	OSP	OSP	OSP	OSP	OSP	OSP	OSP	SPK	SPK	SPK	SPK	SPK	SPK	SPK	SPK	SPK	SPK	SPK	SPK	SPK	SPK	SPK	SPK	SPK	SPK	SPK	SPK	SPK	PAR	PAR	PAR	PAR	PAR	PAR	PAR	PAR	PAR	PAR	CCA	ARA	NOU	NOU	NOU	NOU	NOU
Neotropical	Panama	Barro Colorado Island	BCI	LMB	OSP	OSP	OSP	OSP	OSP	OSP	OSP	OSP	OSP	OSP	OSP	OSP	OSP	OSP	OSP	OSP	OSP	PAL	BCI	PAL	BCI	PAL	PAL	BCI	BCI	BCI	BCI	BCI	BCI	BCI	BCI	BCI	BCI	BCI	BCI	BCI	BCI	BCI	CCA	JEN	JEN	BCI	CHC	OSP	OSP
Neotropical	Peru	Allpahuayo	ALP	LMB	TAM	TAM	YAS	YAS	YAS	YAS	YAS	YAS	YAS	YAS	YAS	YAS	YAS	YAS	YAS	YAS	YAS	YAS	YAS	YAS	YAS	YAS	YAS	YAS	ALP	ALP	ALP	ALP	ALP	ALP	ALP	ALP	ALP	ALP	ALP	ALP	ALP	ALP	CCA	JEN	JEN	BLG	BLG	ALP	ALP
Neotropical	Peru	Belgica	BLG	LFN	TAM	TAM	CHM	YAN	YAN	YAN	YAN	YAN	TAM	TAM	TAM	MLB	MLB	MLB	MLB	MLB	MLB	MLB	MLB	TAM	TAM	TAM	MLB	MLB	TAM	MLB	BLG	BLG	BLG	BLG	BLG	BLG	BLG	BLG	BLG	BLG	BLG	BLG	CCA	JEN	JEN	BLG	BLG	CCC	CCC
Neotropical	Peru	Cordillera Azul	CAZ	LFN	LFN	LFN	LPL	YAN	YAN	YAN	YAN	YAN	CRL	YAN	YAN	CRL	CRL	CRL	CRL	CRL	CRL	CRL	CRL	YAN	YAN	YAN	CRL	CRL	YAN	CAZ	YAN	YAN	CAZ	CAZ	CAZ	CAZ	CAZ	CAZ	CAZ	CAZ	CAZ	CAZ	CCA	JEN	JEN	BLG	BLG	ALP	ALP
Neotropical	Peru	Cocha Cashu	CCC	LFN	TAM	TAM	OSP	YAN	YAN	YAN	YAN	YAN	TAM	TAM	TAM	CCC	CCC	CCC	CCC	CCC	CCC	CCC	CCC	TAM	TAM	TAM	CCC	CCC	TAM	CCC	TAM	TAM	TAM	TAM	TAM	TAM	CCC	CCC	CCC	CCC	CCC	CCC	CCA	JEN	JEN	BLG	BLG	CCC	CCC
Neotropical	Peru	Genova	GNV	OGW	RIA	LPL	LPL	LPL	LPL	LPL	LPL	LPL	LPL	LPL	LPL	GNV	RIA	RIA	RIA	RIA	RIA	RIA	RIA	RIA	RIA	RIA	RIA	RIA	GNV	GNV	GNV	GNV	GNV	GNV	GNV	GNV	GNV	GNV	GNV	GNV	GNV	GNV	CCA	JEN	JEN	BLG	BLG	CCC	CCC
Neotropical	Peru	Jenaro Herrera	JEN	LMB	TAM	TAM	YAS	YAS	YAS	YAS	YAS	YAS	YAS	YAS	YAS	YAS	YAS	YAS	YAS	YAS	YAS	YAS	YAS	YAS	YAS	YAS	YAS	YAS	JEN	JEN	JEN	JEN	JEN	JEN	JEN	JEN	JEN	JEN	JEN	JEN	JEN	JEN	CCA	JEN	JEN	BLG	BLG	ALP	ALP
Neotropical	Peru	Rio Abiseo	RIA	OGW	RIA	LPL	LPL	LPL	LPL	LPL	LPL	LPL	LPL	LPL	LPL	GNV	RIA	RIA	RIA	RIA	RIA	RIA	RIA	RIA	RIA	RIA	RIA	RIA	RIA	RIA	RIA	RIA	RIA	RIA	RIA	RIA	RIA	RIA	RIA	RIA	RIA	RIA	CCA	JEN	JEN	BLG	BLG	ALP	ALP
Neotropical	Peru	Tambopata	TAM	LFN	TAM	TAM	CHM	CHM	CHM	CHM	CHM	CHM	TAM	TAM	TAM	CCC	CCC	CCC	CCC	CCC	CCC	CCC	CCC	TAM	TAM	TAM	CCC	CCC	TAM	CCC	TAM	TAM	TAM	TAM	TAM	TAM	TAM	TAM	TAM	TAM	TAM	TAM	CCA	JEN	JEN	BLG	BLG	CCC	CCC
Neotropical	Peru	Trocha Union	TRU	OGW	RIA	PKS	PKS	PKS	PKS	PKS	PKS	TRU	TRU	TRU	TRU	TRU	TRU	TRU	TRU	TRU	TRU	TRU	TRU	TRU	TRU	TRU	TRU	TRU	TRU	TRU	TRU	TRU	TRU	TRU	TRU	TRU	TRU	TRU	TRU	TRU	TRU	TRU	CCA	JEN	JEN	BLG	BLG	CCC	CCC
Neotropical	Peru	Yanachaga	YAN	LFN	TAM	TAM	CHM	YAN	YAN	YAN	YAN	YAN	DJA	YAN	YAN	CCC	CCC	CCC	CCC	CCC	CCC	CCC	CCC	YAN	YAN	YAN	CCC	CCC	YAN	CCC	YAN	YAN	YAN	YAN	YAN	YAN	YAN	YAN	YAN	YAN	YAN	YAN	CCA	JEN	JEN	BLG	BLG	CCC	CCC
Neotropical	USA	Guanica Forest	GUAN	HKK	INJ	INJ	INJ	BTL	MTD	GUAN	GUAN	GUAN	GUAN	GUAN	GUAN	GUAN	GUAN	GUAN	GUAN	GUAN	GUAN	GUAN	GUAN	GUAN	GUAN	GUAN	GUAN	GUAN	GUAN	GUAN	GUAN	GUAN	GUAN	GUAN	GUAN	GUAN	GUAN	GUAN	GUAN	GUAN	GUAN	GUAN	CCA	JEN	NOU	BCI	LQL	GUAN	GUAN
Neotropical	USA	Luquillo	LQL	LMB	OSP	OSP	DNM	DNM	DNM	DNM	DNM	DNM	DNM	DNM	DNM	DNM	DNM	DNM	SPK	SPK	SPK	LQL	LQL	DNM	DNM	LQL	LQL	LQL	LQL	LQL	LQL	LQL	LQL	LQL	LQL	LQL	LQL	LQL	LQL	LQL	LQL	LQL	CCA	JEN	NOU	BCI	LQL	GUAN	GUAN
Oceanian	USA	Laupahoehoe	LPH	LMB	OSP	LPL	LPL	LPL	LPL	LPL	LPL	LPL	LPL	LPL	LPL	DNM	DNM	DNM	LPH	LPH	LPH	LPH	LPH	LPH	LPH	LPH	LPH	LPH	LPH	LPH	LPH	LPH	LPH	LPH	LPH	LPH	LPH	LPH	LPH	LPH	LPH	LPH	NBR	YSM	PUUM	PUUM	PUUM	PUUM	PUUM
Oceanian	USA	Palamanui	PLM	LMB	OSP	OSP	DNM	DNM	DNM	DNM	DNM	DNM	DNM	DNM	DNM	DNM	DNM	DNM	PLM	PLM	PLM	PLM	PLM	PLM	PLM	PLM	PLM	PLM	PLM	PLM	PLM	PLM	PLM	PLM	PLM	PLM	PLM	PLM	PLM	PLM	PLM	PLM	NBR	YSM	PUUM	PUUM	PUUM	PUUM	PUUM
Oceanian	USA	Puu Makaala Nat Area Reserve	PUUM	OGW	RIA	LPL	LPL	DIN	DIN	DIN	DIN	DIN	DIN	DIN	DIN	GNV	PUUM	PUUM	PUUM	PUUM	PUUM	PUUM	PUUM	PUUM	PUUM	PUUM	PUUM	PUUM	PUUM	PUUM	PUUM	PUUM	PUUM	PUUM	PUUM	PUUM	PUUM	PUUM	PUUM	PUUM	PUUM	PUUM	NBR	YSM	PUUM	PUUM	PUUM	PUUM	PUUM
Paleartic	Austria	Purkersdorf	PRK	OGW	HNC	HNC	HNC	HNC	HNC	WEB	HNC	HNC	HNC	HNC	HNC	HNC	HNC	HNC	HNC	HNC	HNC	TRN	TRN	TRN	TRN	TRN	TRN	TRN	TRN	TRN	PRK	PRK	PRK	PRK	PRK	PRK	PRK	PRK	PRK	PRK	PRK	PRK	BLW	SFD	SFD	WEB	WEB	WEB	WEB
Paleartic	Belgium	Ardennes	ARD	OGW	HNC	HNC	HNC	HNC	HNC	WEB	HNC	HNC	HNC	HNC	HNC	HNC	HNC	HNC	HNC	HNC	HNC	HNC	HNC	HNC	HNC	WEB	HNC	HNC	HNC	HNC	HNC	WEB	HNC	WEB	HNC	HNC	HNC	HNC	ARD	ARD	ARD	ARD	BLW	SFD	SFD	WEB	WEB	WEB	WEB
Paleartic	China	Badagongshan	BDG	OGW	OGW	XSH	OGW	OTD	OGW	OGW	OGW	OGW	OGW	OGW	OGW	OGW	OGW	OGW	OGW	OGW	OGW	OGW	OGW	OGW	OGW	OGW	BDG	BDG	BDG	BDG	BDG	BDG	BDG	BDG	BDG	BDG	BDG	BDG	BDG	BDG	BDG	BDG	HSD	DHS	HSD	DHS	HSD	HSD	HSD
Paleartic	China	Baotianman	BTN	OGW	OGW	CHA	OGW	CHA	OGW	OGW	OGW	OGW	OGW	OGW	OGW	OGW	OGW	OGW	BTN	BTN	BTN	BTN	BTN	BTN	BTN	BTN	BTN	BTN	BTN	BTN	BTN	BTN	BTN	BTN	BTN	BTN	BTN	BTN	BTN	BTN	BTN	BTN	HSD	DHS	HSD	DHS	BSZ	BSZ	BSZ
Paleartic	China	Changbaishan	CHA	OGW	OGW	CHA	DXN	CHA	DXN	DXN	DXN	DXN	DXN	DXN	DXN	DXN	DXN	DXN	CHA	RGT	CHA	CHA	CHA	CHA	CHA	CHA	CHA	CHA	CHA	CHA	CHA	CHA	CHA	CHA	CHA	CHA	CHA	CHA	CHA	CHA	CHA	CHA	HSD	DHS	CHA	CHA	RGT	RGT	RGT
Paleartic	China	Donglingshan	DNG	HKK	HKK	CHA	DXN	CHA	DNG	DNG	DNG	DNG	DNG	SRER	DNG	DNG	DNG	DNG	DNG	DNG	DNG	DNG	DNG	DNG	DNG	DNG	DNG	DNG	DNG	DNG	DNG	DNG	DNG	DNG	DNG	DNG	DNG	DNG	DNG	DNG	DNG	DNG	HSD	DHS	CHA	CHA	RGT	RGT	RGT
Paleartic	China	Daxing'anling	DXN	OGW	OGW	CHA	DXN	CHA	DXN	DXN	DXN	DXN	DXN	DXN	DXN	DXN	DXN	DXN	DXN	DXN	DXN	DXN	DXN	DXN	DXN	DXN	DXN	DXN	DXN	DXN	DXN	DXN	DXN	DXN	DXN	DXN	DXN	DXN	DXN	DXN	DXN	DXN	HSD	TRK	CHA	CHA	RGT	RGT	RGT
Paleartic	China	Gutianshan	GTN	OGW	OGW	XSH	XSH	XSH	XSH	XSH	OGW	AYA	XSH	BSZ	BSZ	BSZ	BSZ	BSZ	BSZ	BSZ	BSZ	BSZ	BSZ	BSZ	BSZ	BSZ	BSZ	GTN	GTN	GTN	GTN	GTN	GTN	GTN	GTN	GTN	GTN	GTN	GTN	GTN	GTN	GTN	HSD	DHS	HSD	DHS	BSZ	BSZ	BSZ
Paleartic	Czech Republic	Zofin	ZFN	OGW	OGW	HLB	DNZ	OTD	OTD	OTD	OTD	OTD	OTD	OTD	OTD	OTD	OTD	OTD	OTD	OTD	OTD	TRN	TRN	ZFN	ZFN	ZFN	ZFN	ZFN	ZFN	ZFN	ZFN	ZFN	ZFN	ZFN	ZFN	ZFN	ZFN	ZFN	ZFN	ZFN	ZFN	ZFN	BLW	SFD	SFD	WEB	WEB	WEB	WEB
Paleartic	Estonia	Jarvselja	JRV	JRV	JRV	BRN	SRR	SRR	JRV	SNV	SNV	SNV	JRV	JRV	JRV	LSN	JRV	LSN	LSN	LSN	LSN	LSN	LSN	LSN	LSN	LSN	LSN	LSN	LSN	LSN	LSN	LSN	LSN	JRV	JRV	JRV	JRV	JRV	JRV	JRV	JRV	JRV	BLW	SFD	SFD	BRN	BRN	BRN	SNV
Paleartic	Finland	Hyytiala	HTL	JRV	JRV	BRN	DNZ	SRR	JRV	KOM	KOM	KOM	KOM	KOM	KOM	SRR	HTL	HTL	HTL	HTL	HTL	HTL	HTL	HTL	HTL	HTL	HTL	HTL	HTL	HTL	HTL	HTL	HTL	HTL	HTL	HTL	HTL	HTL	HTL	HTL	HTL	HTL	BLW	SFD	SFD	BRN	BRN	BRN	SNV
Paleartic	Germany	Hainich-Dün	HNC	OGW	HNC	HNC	HNC	HNC	HNC	WEB	HNC	HNC	HNC	HNC	HNC	HNC	HNC	HNC	HNC	HNC	HNC	HNC	HNC	HNC	HNC	WEB	HNC	HNC	HNC	HNC	HNC	WEB	HNC	WEB	HNC	HNC	HNC	HNC	HNC	WEB	WEB	HNC	BLW	SFD	SFD	WEB	WEB	WEB	WEB
Paleartic	Germany	Schorfheide-Chorin	SFD	JRV	JRV	BRN	SRR	SRR	BLW	BLW	BLW	BLW	BLW	BLW	SRR	SRR	BLW	SRR	SRR	SRR	SRR	SRR	SRR	SRR	SRR	SRR	SRR	SRR	SFD	SFD	SFD	SFD	SFD	SFD	SFD	SFD	SFD	SFD	SFD	SFD	SFD	SFD	BLW	SFD	SFD	WEB	WEB	WEB	WEB
Paleartic	Germany	Serrahn	SRR	JRV	JRV	BRN	SRR	SRR	BLW	BLW	BLW	BLW	BLW	BLW	SRR	SRR	BLW	SRR	SRR	SRR	SRR	SRR	SRR	SRR	SRR	SRR	SRR	SRR	SRR	SRR	SRR	SRR	SRR	SRR	SRR	SRR	SRR	SRR	SRR	SRR	SRR	SRR	BLW	SFD	SFD	WEB	WEB	WEB	WEB
Paleartic	Germany	Schwabische Alb	SWB	OGW	HNC	HNC	HNC	HNC	HNC	WEB	HNC	HNC	HNC	HNC	HNC	HNC	HNC	HNC	SWB	SWB	SWB	SWB	SWB	SWB	SWB	SWB	SWB	SWB	SWB	SWB	SWB	SWB	SWB	SWB	SWB	SWB	SWB	SWB	SWB	SWB	SWB	SWB	BLW	SFD	SFD	WEB	WEB	WEB	WEB
Paleartic	Germany	Traunstein	TRN	OGW	HNC	HNC	HNC	OTD	OTD	OTD	OTD	OTD	OTD	OTD	OTD	OTD	OTD	OTD	OTD	OTD	OTD	TRN	TRN	TRN	TRN	TRN	TRN	TRN	TRN	TRN	OTD	OTD	TRN	TRN	TRN	TRN	TRN	TRN	TRN	TRN	TRN	TRN	BLW	SFD	SFD	WEB	WEB	WEB	WEB
Paleartic	Germany	Weberstedter Holz	WEB	OGW	HNC	HNC	HNC	HNC	HNC	WEB	HNC	HNC	HNC	HNC	HNC	HNC	HNC	HNC	HNC	HNC	HNC	HNC	HNC	HNC	HNC	WEB	HNC	HNC	HNC	HNC	HNC	WEB	HNC	WEB	HNC	HNC	HNC	HNC	HNC	WEB	WEB	WEB	BLW	SFD	SFD	WEB	WEB	WEB	WEB
Paleartic	Italy	Montedimezzo	MTD	OGW	HNC	HNC	HNC	OTD	MTD	OTD	OTD	MTD	MTD	MTD	MTD	MTD	MTD	MTD	MTD	MTD	MTD	MTD	MTD	MTD	MTD	MTD	MTD	MTD	MTD	MTD	MTD	MTD	MTD	MTD	MTD	MTD	MTD	MTD	MTD	MTD	MTD	MTD	BLW	SFD	SFD	WEB	WEB	WEB	WEB
Paleartic	Japan	Aya	AYA	OGW	OGW	XSH	OGW	XSH	OGW	OGW	FSH	AYA	FSH	FSH	FSH	FSH	FSH	FSH	FSH	FSH	FSH	FSH	FSH	FSH	FSH	FSH	FSH	FSH	FSH	FSH	AYA	AYA	AYA	AYA	AYA	AYA	AYA	AYA	AYA	AYA	AYA	AYA	HSD	DHS	CHA	CHA	BSZ	BSZ	BSZ
Paleartic	Japan	Ogawa	OGW	OGW	OGW	HLB	OGW	OTD	OGW	OGW	OGW	OGW	OGW	OGW	OGW	OGW	OGW	OGW	OGW	OGW	OGW	OGW	OGW	OGW	OGW	OGW	OGW	OGW	OGW	OGW	OGW	OGW	OGW	OGW	OGW	OGW	OGW	OGW	OGW	OGW	OGW	OGW	HSD	DHS	CHA	CHA	RGT	RGT	RGT
Paleartic	Japan	Tomakomai Res Site	TRS	JRV	JRV	BRN	SRR	SRR	JRV	SNV	SNV	SNV	JRV	JRV	JRV	KMS	KMS	KMS	KMS	KMS	KMS	KMS	KMS	KMS	TRS	TRS	TRS	TRS	TRS	TRS	TRS	TRS	TRS	TRS	TRS	TRS	TRS	TRS	TRS	TRS	TRS	TRS	HSD	DHS	CHA	CHA	RGT	RGT	RGT
Paleartic	Netherlands	Speulderbos	SPL	JRV	JRV	BRN	SRR	SRR	BLW	BLW	BLW	BLW	BLW	BLW	SRR	SRR	BLW	SPL	SPL	SPL	SPL	SPL	SPL	SPL	SPL	SPL	SPL	SPL	SPL	SPL	SPL	SPL	SPL	SPL	SPL	SPL	SPL	SPL	SPL	SPL	SPL	SPL	BLW	SFD	SFD	WEB	WEB	WEB	WEB
Paleartic	Poland	Bialowieski	BLW	JRV	JRV	BRN	SRR	SRR	BLW	BLW	BLW	BLW	BLW	BLW	SRR	SRR	BLW	SRR	SRR	SRR	SRR	SRR	SRR	SRR	SRR	SRR	SRR	SRR	SRR	SRR	SRR	SRR	SRR	SRR	SRR	SRR	BLW	BLW	BLW	BLW	BLW	BLW	BLW	SFD	SFD	BRN	BRN	BRN	SNV
Paleartic	Russia	Ary-Mas	ARM	JRV	JRV	TNG	ARM	ARM	LKN	LKN	ARM	ARM	LKN	LKN	ARM	LKN	LKN	ARM	ARM	ARM	ARM	ARM	ARM	ARM	LKN	ARM	ARM	ARM	LKN	LKN	ARM	LKN	LKN	ARM	LKN	ARM	LKN	ARM	ARM	ARM	ARM	ARM	BLW	TRK	KHN	TRK	TRK	TRK	TRK
Paleartic	Russia	Baikal	BKL	OGW	OGW	CHA	DXN	CHA	DXN	DXN	DXN	DXN	DXN	DXN	DXN	DXN	DXN	DXN	DXN	DXN	DXN	DXN	DXN	DXN	DXN	DXN	DXN	DXN	DXN	DXN	BKL	BKL	BKL	BKL	BKL	BKL	BKL	BKL	BKL	BKL	BKL	BKL	HSD	TRK	CHA	CHA	RGT	RGT	RGT
Paleartic	Russia	Bryansk	BRN	JRV	JRV	BRN	SRR	SRR	JRV	BLW	BLW	BLW	JRV	JRV	SRR	SRR	JRV	SRR	SRR	SRR	SRR	SRR	SRR	SRR	SRR	SRR	SRR	SRR	SRR	SRR	SRR	SRR	SRR	SRR	SRR	SRR	BRN	BRN	BRN	BRN	BRN	BRN	BLW	SFD	SFD	BRN	BRN	BRN	SNV
Paleartic	Russia	Denezhkin	DNZ	JRV	JRV	BRN	DNZ	ZTT	TRK	KOM	KOM	KOM	KOM	KOM	KOM	TRK	TRK	TRK	TRK	TRK	TRK	TRK	TRK	TRK	TRK	TRK	TRK	TRK	DNZ	DNZ	TRK	DNZ	DNZ	DNZ	DNZ	DNZ	DNZ	DNZ	DNZ	DNZ	DNZ	DNZ	BLW	TRK	KHN	TRK	TRK	TRK	KOM
Paleartic	Russia	Khantaisk	KHN	JRV	JRV	TNG	ARM	ZTT	TRK	TNG	TNG	TNG	ZTT	ZTT	ZTT	TRK	TRK	TRK	TRK	TRK	TRK	TRK	TRK	TRK	KHN	KHN	KHN	KHN	KHN	KHN	KHN	KHN	KHN	KHN	KHN	KHN	KHN	KHN	KHN	KHN	KHN	KHN	BLW	TRK	KHN	TRK	TRK	TRK	TRK
Paleartic	Russia	Kamshilovka	KMS	JRV	JRV	BRN	DNZ	ZTT	JRV	KOM	KOM	KOM	KOM	KOM	KOM	KMS	KMS	KMS	KMS	KMS	KMS	KMS	KMS	KMS	KMS	KMS	KMS	KMS	KMS	KMS	KMS	KMS	KMS	KMS	KMS	KMS	KMS	KMS	KMS	KMS	KMS	KMS	BLW	SFD	SFD	BRN	BRN	BRN	SNV
Paleartic	Russia	Komi	KOM	JRV	JRV	BRN	DNZ	ZTT	JRV	KOM	KOM	KOM	KOM	KOM	KOM	KMS	HTL	HTL	HTL	HTL	HTL	HTL	HTL	HTL	HTL	HTL	HTL	HTL	HTL	HTL	HTL	HTL	HTL	HTL	HTL	HTL	KOM	KOM	KOM	KOM	KOM	KOM	BLW	TRK	KHN	BRN	BRN	BRN	KOM
Paleartic	Russia	Lukunskoe	LKN	JRV	JRV	TNG	ARM	ARM	LKN	LKN	ARM	ARM	LKN	LKN	ARM	LKN	LKN	ARM	ARM	ARM	ARM	ARM	ARM	ARM	LKN	ARM	ARM	ARM	LKN	LKN	ARM	LKN	LKN	ARM	LKN	ARM	LKN	ARM	ARM	LKN	LKN	LKN	BLW	TRK	KHN	TRK	TRK	TRK	TRK
Paleartic	Russia	Lisino	LSN	JRV	JRV	BRN	SRR	SRR	JRV	SNV	SNV	SNV	JRV	JRV	JRV	LSN	JRV	LSN	LSN	LSN	LSN	LSN	LSN	LSN	LSN	LSN	LSN	LSN	LSN	LSN	LSN	LSN	LSN	JRV	JRV	JRV	JRV	JRV	JRV	JRV	LSN	LSN	BLW	SFD	SFD	BRN	BRN	BRN	SNV
Paleartic	Russia	Otdalennyy	OTD	OGW	OGW	HLB	OGW	OTD	OTD	OTD	OTD	OTD	OTD	OTD	OTD	OTD	OTD	OTD	OTD	OTD	OTD	TRN	TRN	TRN	TRN	TRN	TRN	TRN	TRN	TRN	OTD	OTD	OTD	OTD	OTD	OTD	OTD	OTD	OTD	OTD	OTD	OTD	BLW	SFD	SFD	BRN	BRN	BRN	SNV
Paleartic	Russia	Gorno-Tayezhnoe	RGT	OGW	OGW	CHA	OGW	CHA	OGW	OGW	OGW	OGW	OGW	OGW	OGW	OGW	OGW	OGW	CHA	RGT	CHA	RGT	RGT	RGT	RGT	RGT	RGT	RGT	RGT	RGT	RGT	RGT	RGT	RGT	RGT	RGT	RGT	RGT	RGT	RGT	RGT	RGT	HSD	DHS	CHA	CHA	RGT	RGT	RGT
Paleartic	Russia	Tunguska	TNG	JRV	JRV	TNG	ARM	ZTT	TRK	TNG	TNG	TNG	ZTT	ZTT	ZTT	TRK	TRK	TRK	TRK	TRK	TRK	TRK	TNG	TNG	TNG	TNG	TNG	TNG	TNG	TNG	TNG	TNG	TNG	TNG	TNG	TNG	TNG	TNG	TNG	TNG	TNG	TNG	HSD	TRK	KHN	TRK	TRK	TRK	TRK
Paleartic	Russia	Turukhansk	TRK	JRV	JRV	TNG	DNZ	ZTT	TRK	KOM	KOM	KOM	ZTT	ZTT	ZTT	TRK	TRK	TRK	TRK	TRK	TRK	TRK	TRK	TRK	TRK	TRK	TRK	TRK	ZTT	ZTT	TRK	ZTT	TRK	TRK	TRK	TRK	TRK	TRK	TRK	TRK	TRK	TRK	BLW	TRK	KHN	TRK	TRK	TRK	TRK
Paleartic	Russia	Vnukovo	VNK	JRV	JRV	HLB	DNZ	ZTT	JRV	KOM	KOM	KOM	ZTT	ZTT	ZTT	KMS	KMS	KMS	KMS	KMS	KMS	KMS	KMS	KMS	KMS	KMS	KMS	KMS	KMS	KMS	KMS	KMS	KMS	KMS	KMS	KMS	KMS	KMS	VNK	VNK	VNK	VNK	BLW	SFD	SFD	BRN	BRN	BRN	SNV
Paleartic	Russia	Zotino	ZTT	JRV	JRV	TNG	DNZ	ZTT	TRK	TNG	TNG	TNG	ZTT	ZTT	ZTT	TRK	TRK	TRK	TRK	TRK	TRK	TRK	TRK	TRK	TRK	TRK	TRK	TRK	ZTT	ZTT	TRK	ZTT	ZTT	ZTT	ZTT	ZTT	ZTT	ZTT	ZTT	ZTT	ZTT	ZTT	BLW	TRK	KHN	TRK	TRK	TRK	TRK
Paleartic	Spain	Valsain	VLS	OGW	INJ	INJ	INJ	GWW	GWW	GWW	GWW	GWW	GWW	VLS	VLS	VLS	VLS	VLS	VLS	VLS	VLS	VLS	VLS	VLS	VLS	VLS	VLS	VLS	VLS	VLS	VLS	VLS	VLS	VLS	VLS	VLS	VLS	VLS	VLS	VLS	VLS	VLS	BLW	SFD	SFD	WEB	WEB	WEB	WTH
Paleartic	Sweden	Remningstorp	RMN	JRV	JRV	BRN	SRR	SRR	JRV	KOM	KOM	KOM	KOM	KOM	SRR	SRR	HTL	HTL	HTL	HTL	HTL	HTL	HTL	HTL	HTL	HTL	HTL	HTL	HTL	HTL	HTL	HTL	HTL	HTL	RMN	RMN	RMN	RMN	RMN	RMN	RMN	RMN	BLW	SFD	SFD	WEB	WEB	WEB	WEB
Paleartic	Switzerland	Laegern	LGR	OGW	OGW	HLB	PTW	OTD	OTD	OTD	OTD	OTD	OTD	OTD	OTD	OTD	OTD	OTD	OTD	OTD	OTD	TRN	TRN	TRN	TRN	TRN	TRN	LGR	LGR	LGR	LGR	LGR	LGR	LGR	LGR	LGR	LGR	LGR	LGR	LGR	LGR	LGR	BLW	SFD	SFD	WEB	WEB	WEB	WEB
Paleartic	UK	Dyfi Valley	DYF	JRV	JRV	HLB	DNZ	OTD	OTD	OTD	OTD	OTD	OTD	OTD	OTD	OTD	OTD	OTD	OTD	DYF	DYF	TRN	TRN	DYF	DYF	DYF	DYF	DYF	DYF	DYF	DYF	DYF	DYF	DYF	DYF	DYF	DYF	DYF	DYF	DYF	DYF	DYF	BLW	SFD	SFD	WEB	WEB	WEB	WTH
Paleartic	UK	Wytham Woods	WTH	JRV	HNC	HNC	HNC	HNC	HNC	WEB	HNC	HNC	HNC	HNC	HNC	HNC	HNC	HNC	HNC	HNC	HNC	HNC	HNC	HNC	HNC	WEB	HNC	HNC	HNC	WTH	WTH	WTH	WTH	WTH	WTH	WTH	WTH	WTH	WTH	WTH	WTH	WTH	BLW	SFD	SFD	WEB	WEB	WEB	WTH
Paleartic	Ukraine	Bojarka	BJR	JRV	JRV	HLB	PTW	PTW	JRV	SNV	SNV	SNV	BJR	BJR	MCH	MCH	MCH	MCH	MCH	MCH	MCH	MCH	MCH	MCH	MCH	BJR	BJR	BJR	BJR	BJR	BJR	BJR	BJR	BJR	BJR	BJR	BJR	BJR	BJR	BJR	BJR	BJR	BLW	SFD	SFD	BRN	BRN	BRN	SNV
Paleartic	Ukraine	Snovsk	SNV	JRV	JRV	BRN	SRR	SRR	JRV	SNV	SNV	SNV	JRV	JRV	JRV	LSN	JRV	LSN	LSN	LSN	LSN	LSN	LSN	LSN	LSN	LSN	LSN	LSN	LSN	LSN	LSN	LSN	LSN	SNV	SNV	SNV	SNV	SNV	SNV	SNV	SNV	SNV	BLW	SFD	SFD	BRN	BRN	BRN	SNV
[truncated: 55 more columns]
